# Supplementary material for: RPI-Pred: predicting ncRNA-protein interaction using sequence and structural information
Source: Nucleic Acids Res. 2015 Jan 21;43(3):1370–9. doi: 10.1093/nar/gkv020 (PMC4330382; doi:10.1093/nar/gkv020)
Supplement: SUPPLEMENTARY DATA [file supp_gkv020_nar-03010-z-2014-File005.xlsx]

## Sheet: Positive Pairs
Supplimentary Table S3 - Training dataset (RNA-protein positive pairs)
Protein ID	RNA ID
1A9N-B	1A9N-Q
1AQ3-A	1AQ3-R
1AQ4-A	1AQ4-R
1ASY-A	1ASY-R
1ASZ-A	1ASZ-R
1B23-P	1B23-R
1C04-C	1C04-E
1C0A-A	1C0A-B
1CX0-A	1CX0-B
1DFU-P	1DFU-N
1DK1-A	1DK1-B
1DRZ-A	1DRZ-B
1DUL-A	1DUL-B
1E7K-A	1E7K-C
1E8O-D	1E8O-E
1EC6-A	1EC6-D
1EFW-A	1EFW-C
1EIY-B	1EIY-C
1EUQ-A	1EUQ-B
1EUY-A	1EUY-B
1EXD-A	1EXD-B
1F7U-A	1F7U-B
1F7V-A	1F7V-B
1F7Y-A	1F7Y-B
1FEU-A	1FEU-C
1FFY-A	1FFY-T
1FJG-D	1FJG-A
1FKA-O	1FKA-A
1G1X-H	1G1X-J
1G1X-B	1G1X-E
1G59-A	1G59-B
1GAX-A	1GAX-C
1GTR-A	1GTR-B
1GTS-A	1GTS-B
1H4Q-B	1H4Q-T
1H4S-B	1H4S-T
1HC8-A	1HC8-C
1HNW-I	1HNW-A
1HNX-I	1HNX-A
1HNZ-I	1HNZ-A
1HQ1-A	1HQ1-B
1HR0-I	1HR0-A
1HVU-B	1HVU-C
1HYS-A	1HYS-E
1I6U-A	1I6U-C
1I94-I	1I94-A
1IBK-I	1IBK-A
1IBL-D	1IBL-A
1IBM-L	1IBM-A
1IL2-A	1IL2-C
1IVS-A	1IVS-C
1J1U-A	1J1U-B
1J2B-A	1J2B-D
1J5E-I	1J5E-A
1JBR-A	1JBR-C
1JBS-A	1JBS-C
1JBT-A	1JBT-C
1JID-A	1JID-B
1JJ2-M	1JJ2-9
1JJ2-B	1JJ2-0
1K73-O	1K73-B
1K73-D	1K73-A
1K8A-O	1K8A-B
1K8A-D	1K8A-A
1K8W-A	1K8W-B
1K9M-O	1K9M-B
1K9M-D	1K9M-A
1K9M-R	1K9M-A
1KC8-O	1KC8-B
1KC8-D	1KC8-A
1KC8-R	1KC8-A
1KD1-O	1KD1-B
1KD1-D	1KD1-A
1KD1-R	1KD1-A
1KOG-B	1KOG-J
1KQS-M	1KQS-9
1KQS-B	1KQS-0
1KUQ-A	1KUQ-B
1L1C-B	1L1C-C
1L9A-A	1L9A-B
1LNG-A	1LNG-B
1M1K-O	1M1K-B
1M1K-D	1M1K-A
1M5K-C	1M5K-B
1M5O-C	1M5O-B
1M5P-C	1M5P-B
1M5V-C	1M5V-B
1M90-O	1M90-B
1M90-D	1M90-A
1MFQ-B	1MFQ-A
1MJI-A	1MJI-C
1MMS-A	1MMS-C
1MZP-A	1MZP-B
1N32-L	1N32-A
1N33-L	1N33-A
1N34-L	1N34-A
1N36-L	1N36-A
1N77-A	1N77-C
1N78-A	1N78-C
1N8R-O	1N8R-B
1N8R-D	1N8R-A
1N8R-R	1N8R-A
1NJI-O	1NJI-B
1NJI-D	1NJI-A
1O0B-A	1O0B-B
1O0C-A	1O0C-B
1OB5-A	1OB5-B
1OLN-A	1OLN-C
1OOA-A	1OOA-C
1P6V-A	1P6V-B
1PNS-M	1PNS-A
1PNS-C	1PNS-A
1PNS-I	1PNS-A
1PNX-I	1PNX-A
1Q2R-A	1Q2R-E
1Q2S-A	1Q2S-E
1Q7Y-O	1Q7Y-B
1Q7Y-D	1Q7Y-A
1Q81-O	1Q81-B
1Q81-D	1Q81-A
1Q82-O	1Q82-B
1Q82-D	1Q82-A
1Q82-R	1Q82-A
1Q86-O	1Q86-B
1Q86-D	1Q86-A
1Q86-R	1Q86-A
1QA6-A	1QA6-C
1QF6-A	1QF6-B
1QRS-A	1QRS-B
1QRT-A	1QRT-B
1QRU-A	1QRU-B
1QTQ-A	1QTQ-B
1QU2-A	1QU2-T
1QU3-A	1QU3-T
1QVF-M	1QVF-9
1QVF-P	1QVF-0
1QVF-B	1QVF-0
1QVF-2	1QVF-0
1QVG-M	1QVG-9
1QVG-B	1QVG-0
1QZW-A	1QZW-B
1R3E-A	1R3E-C
1RLG-A	1RLG-C
1RPU-A	1RPU-C
1RPU-B	1RPU-C
1S03-G	1S03-B
1S72-N	1S72-9
1S72-B	1S72-0
1SER-B	1SER-T
1SJ3-P	1SJ3-R
1SJ4-P	1SJ4-R
1SJF-A	1SJF-B
1SZ1-A	1SZ1-E
1T0K-B	1T0K-D
1TTT-A	1TTT-D
1U0B-B	1U0B-A
1U1Y-A	1U1Y-R
1U63-A	1U63-B
1U6B-A	1U6B-B
1UN6-B	1UN6-F
1VBX-A	1VBX-B
1VBY-A	1VBY-B
1VBZ-A	1VBZ-B
1VC0-A	1VC0-B
1VC5-A	1VC5-B
1VC6-A	1VC6-B
1VC7-A	1VC7-B
1VFG-A	1VFG-C
1VOQ-Q	1VOQ-A
1VOR-W	1VOR-B
1VOR-N	1VOR-B
1VOR-D	1VOR-B
1VOS-Q	1VOS-A
1VOU-W	1VOU-B
1VOU-X	1VOU-B
1VOU-N	1VOU-B
1VOU-E	1VOU-B
1VOV-H	1VOV-A
1VOW-Z	1VOW-B
1VOW-X	1VOW-B
1VOW-N	1VOW-B
1VOW-P	1VOW-A
1VOW-E	1VOW-B
1VOX-Q	1VOX-A
1VOY-W	1VOY-B
1VOY-T	1VOY-B
1VOY-N	1VOY-B
1VOY-P	1VOY-B
1VOZ-H	1VOZ-A
1VP0-X	1VP0-B
1VP0-D	1VP0-B
1VP0-P	1VP0-A
1VQ4-Q	1VQ4-0
1VQ4-N	1VQ4-9
1VQ4-B	1VQ4-0
1VQ5-Q	1VQ5-0
1VQ5-N	1VQ5-9
1VQ5-B	1VQ5-0
1VQ6-N	1VQ6-9
1VQ6-B	1VQ6-0
1VQ7-Q	1VQ7-0
1VQ7-N	1VQ7-9
1VQ7-B	1VQ7-0
1VQ8-N	1VQ8-9
1VQ8-B	1VQ8-0
1VQ9-Q	1VQ9-0
1VQ9-N	1VQ9-9
1VQ9-B	1VQ9-0
1VQK-N	1VQK-9
1VQK-B	1VQK-0
1VQL-Q	1VQL-0
1VQL-N	1VQL-9
1VQL-B	1VQL-0
1VQM-Q	1VQM-0
1VQM-N	1VQM-9
1VQM-B	1VQM-0
1VQN-N	1VQN-9
1VQN-B	1VQN-0
1VQO-N	1VQO-9
1VQO-B	1VQO-0
1VQP-Q	1VQP-0
1VQP-N	1VQP-9
1VQP-B	1VQP-0
1VS5-I	1VS5-A
1VS6-O	1VS6-A
1VS6-W	1VS6-B
1VS6-M	1VS6-B
1VS6-C	1VS6-B
1VS7-I	1VS7-A
1VS8-F	1VS8-B
1VS8-O	1VS8-A
1VS8-W	1VS8-B
1VS8-M	1VS8-B
1VS8-C	1VS8-B
1VSA-M	1VSA-x
1VSA-E	1VSA-w
1VSA-B	1VSA-w
1VSA-U	1VSA-w
1VSP-M	1VSP-x
1VSP-K	1VSP-w
1VSP-E	1VSP-w
1VSP-B	1VSP-w
1VSP-U	1VSP-w
1VT2-O	1VT2-B
1VT2-W	1VT2-A
1VT2-M	1VT2-A
1VT2-C	1VT2-A
1W2B-M	1W2B-9
1W2B-P	1W2B-0
1W2B-B	1W2B-0
1WSU-A	1WSU-E
1WZ2-A	1WZ2-C
1XMO-L	1XMO-A
1XMQ-L	1XMQ-A
1XNQ-L	1XNQ-A
1XNR-I	1XNR-A
1XOK-C	1XOK-A
1Y39-A	1Y39-C
1Y69-K	1Y69-0
1Y69-U	1Y69-0
1YHQ-N	1YHQ-9
1YHQ-B	1YHQ-0
1YI2-Q	1YI2-0
1YI2-N	1YI2-9
1YI2-B	1YI2-0
1YIJ-Q	1YIJ-0
1YIJ-N	1YIJ-9
1YIJ-B	1YIJ-0
1YIT-Q	1YIT-0
1YIT-N	1YIT-9
1YIT-B	1YIT-0
1YJ9-Q	1YJ9-0
1YJ9-N	1YJ9-9
1YJ9-B	1YJ9-0
1YJN-Q	1YJN-0
1YJN-N	1YJN-9
1YJN-B	1YJN-0
1YJW-Q	1YJW-0
1YJW-N	1YJW-9
1YJW-B	1YJW-0
1YL3-Q	1YL3-B
1YL3-X	1YL3-A
1YL3-P	1YL3-A
1YL3-G	1YL3-A
1YL3-E	1YL3-A
1YL3-3	1YL3-A
1YL4-H	1YL4-A
1YL4-F	1YL4-A
1YL4-N	1YL4-A
1YL4-P	1YL4-A
1YL4-G	1YL4-A
1YL4-L	1YL4-A
1YL4-U	1YL4-A
1ZBH-A	1ZBH-E
1ZDH-A	1ZDH-R
1ZDI-A	1ZDI-R
1ZDK-A	1ZDK-R
1ZE2-A	1ZE2-C
1ZHO-A	1ZHO-B
1ZJW-A	1ZJW-B
1ZL3-A	1ZL3-B
1ZSE-B	1ZSE-R
1ZZN-A	1ZZN-B
2AB4-A	2AB4-B
2AKE-A	2AKE-B
2ANN-A	2ANN-B
2ANR-A	2ANR-B
2AVY-I	2AVY-A
2AW4-O	2AW4-A
2AW4-W	2AW4-B
2AW4-M	2AW4-B
2AW4-C	2AW4-B
2AW7-I	2AW7-A
2AWB-F	2AWB-B
2AWB-O	2AWB-A
2AWB-W	2AWB-B
2AWB-M	2AWB-B
2AWB-C	2AWB-B
2AZ0-B	2AZ0-D
2AZ2-A	2AZ2-D
2AZ2-B	2AZ2-D
2AZX-A	2AZX-C
2B2D-B	2B2D-R
2B2E-B	2B2E-R
2B2G-B	2B2G-R
2B3J-A	2B3J-E
2B63-B	2B63-R
2B64-M	2B64-A
2B64-D	2B64-A
2B64-K	2B64-A
2B64-I	2B64-V
2B64-G	2B64-A
2B66-S	2B66-B
2B66-Q	2B66-A
2B66-0	2B66-A
2B66-G	2B66-A
2B66-E	2B66-A
2B66-3	2B66-A
2B6G-A	2B6G-B
2B9M-M	2B9M-A
2B9M-K	2B9M-A
2B9M-I	2B9M-A
2B9M-G	2B9M-A
2B9N-S	2B9N-B
2B9N-Q	2B9N-A
2B9N-0	2B9N-A
2B9N-G	2B9N-A
2B9N-E	2B9N-A
2B9N-3	2B9N-A
2B9O-M	2B9O-A
2B9O-K	2B9O-A
2B9O-I	2B9O-A
2B9O-G	2B9O-A
2B9P-S	2B9P-B
2B9P-Q	2B9P-A
2B9P-0	2B9P-A
2B9P-G	2B9P-A
2B9P-E	2B9P-A
2B9P-3	2B9P-A
2BH2-A	2BH2-C
2BNY-B	2BNY-R
2BQ5-B	2BQ5-R
2BS0-B	2BS0-R
2BS1-B	2BS1-R
2BTE-A	2BTE-B
2BU1-B	2BU1-R
2BYT-A	2BYT-B
2C4Q-B	2C4Q-R
2C4Y-B	2C4Y-R
2C4Z-B	2C4Z-R
2C50-B	2C50-R
2C51-B	2C51-R
2CSX-A	2CSX-C
2CT8-A	2CT8-C
2CV0-A	2CV0-C
2CV1-A	2CV1-C
2CV2-A	2CV2-C
2CZJ-A	2CZJ-B
2D3O-R	2D3O-0
2D6F-C	2D6F-E
2DER-A	2DER-C
2DET-A	2DET-C
2DEU-A	2DEU-C
2DLC-X	2DLC-Y
2DR2-A	2DR2-B
2DR5-A	2DR5-B
2DR7-A	2DR7-B
2DR8-A	2DR8-B
2DR9-A	2DR9-B
2DRA-A	2DRA-B
2DRB-A	2DRB-B
2DU3-A	2DU3-D
2DU4-A	2DU4-C
2DU5-A	2DU5-D
2DU6-A	2DU6-D
2DVI-A	2DVI-B
2DXI-A	2DXI-C
2E5L-I	2E5L-A
2EZ6-A	2EZ6-D
2F4V-L	2F4V-A
2F8K-A	2F8K-B
2F8S-A	2F8S-C
2F8T-A	2F8T-C
2FK6-A	2FK6-R
2FMT-A	2FMT-C
2GJW-A	2GJW-E
2HGI-J	2HGI-A
2HGI-P	2HGI-A
2HGI-L	2HGI-A
2HGJ-Z	2HGJ-A
2HGJ-D	2HGJ-A
2HGJ-R	2HGJ-B
2HGJ-P	2HGJ-A
2HGP-F	2HGP-A
2HGP-J	2HGP-A
2HGP-N	2HGP-A
2HGP-P	2HGP-A
2HGP-E	2HGP-A
2HGP-H	2HGP-A
2HGP-G	2HGP-A
2HGP-L	2HGP-A
2HGQ-P	2HGQ-A
2HGQ-Z	2HGQ-A
2HGQ-D	2HGQ-A
2HGQ-R	2HGQ-B
2HGR-J	2HGR-A
2HGR-N	2HGR-A
2HGR-P	2HGR-A
2HGR-H	2HGR-A
2HGR-L	2HGR-A
2HGU-Z	2HGU-A
2HGU-D	2HGU-A
2HGU-R	2HGU-B
2HHH-L	2HHH-A
2HW8-A	2HW8-B
2I2P-I	2I2P-A
2I2T-O	2I2T-A
2I2T-W	2I2T-B
2I2T-M	2I2T-B
2I2T-C	2I2T-B
2I2U-I	2I2U-A
2I2V-O	2I2V-A
2I2V-W	2I2V-B
2I2V-M	2I2V-B
2I2V-C	2I2V-B
2I82-A	2I82-E
2I91-A	2I91-D
2IY5-B	2IY5-T
2IZ8-B	2IZ8-R
2IZ9-A	2IZ9-R
2IZM-B	2IZM-R
2IZN-B	2IZN-R
2J00-K	2J00-A
2J00-M	2J00-A
2J00-D	2J00-A
2J00-I	2J00-A
2J00-G	2J00-A
2J01-S	2J01-B
2J01-Q	2J01-A
2J01-D	2J01-A
2J01-0	2J01-A
2J01-G	2J01-A
2J02-K	2J02-A
2J02-M	2J02-A
2J02-D	2J02-A
2J02-I	2J02-A
2J02-G	2J02-A
2J03-S	2J03-B
2J03-Q	2J03-A
2J03-D	2J03-A
2J03-0	2J03-A
2NQP-C	2NQP-F
2NR0-A	2NR0-G
2NRE-A	2NRE-F
2NUE-A	2NUE-C
2NUF-A	2NUF-D
2NZ4-A	2NZ4-P
2O5I-C	2O5I-H
2O5J-C	2O5J-H
2OIH-A	2OIH-B
2OJ3-A	2OJ3-B
2OTJ-N	2OTJ-9
2OTJ-B	2OTJ-0
2OTL-N	2OTL-9
2OTL-B	2OTL-0
2OTL-Q	2OTL-0
2OW8-n	2OW8-y
2OW8-m	2OW8-y
2OW8-j	2OW8-y
2OW8-l	2OW8-y
2OW8-h	2OW8-y
2OZB-A	2OZB-C
2PJP-A	2PJP-B
2PPB-C	2PPB-H
2PXB-A	2PXB-B
2PXD-A	2PXD-B
2PXE-A	2PXE-B
2PXF-A	2PXF-B
2PXK-A	2PXK-B
2PXL-A	2PXL-B
2PXP-A	2PXP-B
2PXQ-A	2PXQ-B
2PXT-A	2PXT-B
2PXU-A	2PXU-B
2PXV-A	2PXV-B
2QA4-N	2QA4-9
2QA4-B	2QA4-0
2QAL-I	2QAL-A
2QAM-O	2QAM-A
2QAM-W	2QAM-B
2QAM-M	2QAM-B
2QAM-C	2QAM-B
2QAN-D	2QAN-A
2QAO-O	2QAO-A
2QAO-W	2QAO-B
2QAO-M	2QAO-B
2QAO-C	2QAO-B
2QB9-I	2QB9-A
2QBA-O	2QBA-A
2QBA-W	2QBA-B
2QBA-M	2QBA-B
2QBA-C	2QBA-B
2QBB-I	2QBB-A
2QBC-O	2QBC-A
2QBC-W	2QBC-B
2QBC-M	2QBC-B
2QBC-C	2QBC-B
2QBD-D	2QBD-A
2QBE-F	2QBE-B
2QBE-O	2QBE-A
2QBE-W	2QBE-B
2QBE-M	2QBE-B
2QBE-C	2QBE-B
2QBF-D	2QBF-A
2QBG-O	2QBG-A
2QBG-W	2QBG-B
2QBG-M	2QBG-B
2QBG-C	2QBG-B
2QBH-I	2QBH-A
2QBI-F	2QBI-B
2QBI-O	2QBI-A
2QBI-W	2QBI-B
2QBI-M	2QBI-B
2QBI-C	2QBI-B
2QBJ-I	2QBJ-A
2QBK-O	2QBK-A
2QBK-W	2QBK-B
2QBK-M	2QBK-B
2QBK-C	2QBK-B
2QEX-N	2QEX-9
2QEX-B	2QEX-0
2QK9-A	2QK9-B
2QKB-A	2QKB-C
2QNH-m	2QNH-y
2QNH-j	2QNH-y
2QNH-h	2QNH-y
2QOU-I	2QOU-A
2QOV-O	2QOV-A
2QOV-W	2QOV-B
2QOV-M	2QOV-B
2QOV-C	2QOV-B
2QOW-I	2QOW-A
2QOX-O	2QOX-A
2QOX-W	2QOX-B
2QOX-M	2QOX-B
2QOX-C	2QOX-B
2QOY-L	2QOY-A
2QOZ-O	2QOZ-A
2QOZ-W	2QOZ-B
2QOZ-M	2QOZ-B
2QOZ-C	2QOZ-B
2QP0-I	2QP0-A
2QP1-O	2QP1-A
2QP1-W	2QP1-B
2QP1-M	2QP1-B
2QP1-C	2QP1-B
2QUX-B	2QUX-C
2R8S-H	2R8S-R
2R92-B	2R92-T
2R93-B	2R93-R
2RD2-A	2RD2-B
2RE8-A	2RE8-B
2RFK-A	2RFK-E
2RKJ-B	2RKJ-C
2UU9-D	2UU9-A
2UUA-D	2UUA-A
2UUB-D	2UUB-A
2UUC-D	2UUC-A
2UWM-A	2UWM-D
2UWM-B	2UWM-D
2UXB-D	2UXB-A
2UXC-L	2UXC-A
2UXD-L	2UXD-A
2V0G-A	2V0G-B
2V3C-B	2V3C-N
2V3C-C	2V3C-M
2V46-K	2V46-A
2V46-M	2V46-A
2V46-I	2V46-A
2V46-G	2V46-A
2V47-S	2V47-B
2V47-Q	2V47-A
2V47-D	2V47-A
2V47-0	2V47-A
2V48-K	2V48-A
2V48-M	2V48-A
2V48-I	2V48-A
2V48-G	2V48-A
2V49-S	2V49-B
2V49-Q	2V49-A
2V49-D	2V49-A
2V49-0	2V49-A
2VHM-O	2VHM-A
2VHM-W	2VHM-B
2VHM-M	2VHM-B
2VHM-C	2VHM-B
2VHN-F	2VHN-B
2VHN-O	2VHN-A
2VHN-W	2VHN-B
2VHN-M	2VHN-B
2VHN-C	2VHN-B
2VHO-D	2VHO-A
2VHP-I	2VHP-A
2VPL-A	2VPL-B
2VQE-L	2VQE-A
2VQF-D	2VQF-A
2W2H-C	2W2H-R
2WDG-K	2WDG-A
2WDG-M	2WDG-A
2WDG-G	2WDG-A
2WDG-L	2WDG-A
2WDH-K	2WDH-A
2WDH-M	2WDH-A
2WDH-I	2WDH-A
2WDH-G	2WDH-A
2WDH-L	2WDH-A
2WDI-S	2WDI-B
2WDI-D	2WDI-A
2WDI-0	2WDI-A
2WDI-3	2WDI-A
2WDJ-D	2WDJ-A
2WDJ-0	2WDJ-A
2WDJ-G	2WDJ-B
2WDJ-3	2WDJ-A
2WDK-K	2WDK-A
2WDK-M	2WDK-A
2WDK-D	2WDK-A
2WDK-I	2WDK-A
2WDK-G	2WDK-A
2WDL-S	2WDL-B
2WDL-Q	2WDL-A
2WDL-D	2WDL-A
2WDL-0	2WDL-A
2WDM-K	2WDM-A
2WDM-M	2WDM-A
2WDM-D	2WDM-A
2WDM-I	2WDM-A
2WDM-G	2WDM-A
2WDN-Q	2WDN-A
2WDN-D	2WDN-A
2WDN-0	2WDN-A
2WDN-G	2WDN-B
2WDN-3	2WDN-A
2WH1-K	2WH1-A
2WH1-Y	2WH1-A
2WH1-M	2WH1-A
2WH1-D	2WH1-A
2WH1-I	2WH1-A
2WH1-G	2WH1-A
2WH2-S	2WH2-B
2WH2-Q	2WH2-A
2WH2-D	2WH2-A
2WH2-0	2WH2-A
2WH2-G	2WH2-A
2WH2-3	2WH2-A
2WH3-K	2WH3-A
2WH3-Y	2WH3-A
2WH3-M	2WH3-A
2WH3-D	2WH3-A
2WH3-I	2WH3-A
2WH3-G	2WH3-A
2WH4-S	2WH4-B
2WH4-Q	2WH4-A
2WH4-D	2WH4-A
2WH4-0	2WH4-A
2WH4-3	2WH4-A
2WRI-K	2WRI-A
2WRI-Y	2WRI-A
2WRI-M	2WRI-A
2WRI-I	2WRI-A
2WRI-G	2WRI-A
2WRI-L	2WRI-A
2WRJ-S	2WRJ-B
2WRJ-Q	2WRJ-A
2WRJ-D	2WRJ-A
2WRJ-0	2WRJ-A
2WRK-K	2WRK-A
2WRK-Y	2WRK-A
2WRK-M	2WRK-A
2WRK-I	2WRK-A
2WRK-G	2WRK-A
2WRK-L	2WRK-A
2WRL-S	2WRL-B
2WRL-Q	2WRL-A
2WRL-D	2WRL-A
2WRL-0	2WRL-A
2WRN-K	2WRN-A
2WRN-E	2WRN-A
2WRN-M	2WRN-A
2WRN-C	2WRN-A
2WRN-I	2WRN-A
2WRN-G	2WRN-A
2WRN-L	2WRN-A
2WRO-S	2WRO-B
2WRO-Q	2WRO-A
2WRO-D	2WRO-A
2WRO-0	2WRO-A
2WRO-G	2WRO-A
2WRO-3	2WRO-A
2WRQ-K	2WRQ-A
2WRQ-E	2WRQ-A
2WRQ-M	2WRQ-A
2WRQ-C	2WRQ-A
2WRQ-I	2WRQ-A
2WRQ-G	2WRQ-A
2WRQ-L	2WRQ-A
2WRR-S	2WRR-B
2WRR-Q	2WRR-A
2WRR-D	2WRR-A
2WRR-0	2WRR-A
2WRR-G	2WRR-A
2X9R-K	2X9R-A
2X9R-Y	2X9R-A
2X9R-M	2X9R-A
2X9R-D	2X9R-A
2X9R-I	2X9R-A
2X9R-G	2X9R-A
2X9S-S	2X9S-B
2X9S-Q	2X9S-A
2X9S-D	2X9S-A
2X9S-0	2X9S-A
2X9S-G	2X9S-A
2X9T-K	2X9T-A
2X9T-Y	2X9T-A
2X9T-M	2X9T-A
2X9T-D	2X9T-A
2X9T-I	2X9T-A
2X9T-G	2X9T-A
2X9U-S	2X9U-B
2X9U-Q	2X9U-A
2X9U-D	2X9U-A
2X9U-0	2X9U-A
2XDB-A	2XDB-G
2XDD-A	2XDD-H
2XFZ-K	2XFZ-A
2XFZ-Y	2XFZ-A
2XFZ-E	2XFZ-A
2XFZ-M	2XFZ-A
2XFZ-C	2XFZ-A
2XFZ-I	2XFZ-A
2XFZ-G	2XFZ-A
2XFZ-L	2XFZ-A
2XG0-S	2XG0-B
2XG0-Q	2XG0-A
2XG0-D	2XG0-A
2XG0-0	2XG0-A
2XG1-K	2XG1-A
2XG1-M	2XG1-A
2XG1-I	2XG1-A
2XG1-G	2XG1-A
2XG1-L	2XG1-A
2XG2-S	2XG2-B
2XG2-Q	2XG2-A
2XG2-D	2XG2-A
2XG2-0	2XG2-A
2XG2-G	2XG2-A
2XLI-A	2XLI-B
2XLJ-A	2XLJ-B
2XQD-K	2XQD-A
2XQD-M	2XQD-A
2XQD-D	2XQD-A
2XQD-G	2XQD-A
2XQD-L	2XQD-A
2XQE-S	2XQE-B
2XQE-Q	2XQE-A
2XQE-D	2XQE-A
2XQE-0	2XQE-A
2XQE-G	2XQE-A
2XXA-A	2XXA-G
2XZM-2	2XZM-A
2XZN-Y	2XZN-A
2Y0U-K	2Y0U-A
2Y0U-E	2Y0U-A
2Y0U-M	2Y0U-A
2Y0U-I	2Y0U-A
2Y0U-G	2Y0U-A
2Y0U-L	2Y0U-A
2Y0V-S	2Y0V-B
2Y0V-Q	2Y0V-A
2Y0V-D	2Y0V-A
2Y0V-0	2Y0V-A
2Y0W-K	2Y0W-A
2Y0W-E	2Y0W-A
2Y0W-M	2Y0W-A
2Y0W-I	2Y0W-A
2Y0W-G	2Y0W-A
2Y0W-L	2Y0W-A
2Y0X-S	2Y0X-B
2Y0X-Q	2Y0X-A
2Y0X-D	2Y0X-A
2Y0X-0	2Y0X-A
2Y0Y-K	2Y0Y-A
2Y0Y-E	2Y0Y-A
2Y0Y-M	2Y0Y-A
2Y0Y-I	2Y0Y-A
2Y0Y-G	2Y0Y-A
2Y0Y-L	2Y0Y-A
2Y0Z-S	2Y0Z-B
2Y0Z-Q	2Y0Z-A
2Y0Z-D	2Y0Z-A
2Y0Z-0	2Y0Z-A
2Y10-K	2Y10-A
2Y10-E	2Y10-A
2Y10-M	2Y10-A
2Y10-D	2Y10-A
2Y10-C	2Y10-A
2Y10-I	2Y10-A
2Y10-G	2Y10-A
2Y10-L	2Y10-A
2Y11-S	2Y11-B
2Y11-Q	2Y11-A
2Y11-D	2Y11-A
2Y11-0	2Y11-A
2Y12-K	2Y12-A
2Y12-E	2Y12-A
2Y12-M	2Y12-A
2Y12-I	2Y12-A
2Y12-G	2Y12-A
2Y12-L	2Y12-A
2Y13-S	2Y13-B
2Y13-Q	2Y13-A
2Y13-D	2Y13-A
2Y13-0	2Y13-A
2Y14-K	2Y14-A
2Y14-E	2Y14-A
2Y14-M	2Y14-A
2Y14-D	2Y14-A
2Y14-I	2Y14-A
2Y14-G	2Y14-A
2Y14-L	2Y14-A
2Y15-S	2Y15-B
2Y15-Q	2Y15-A
2Y15-D	2Y15-A
2Y15-0	2Y15-A
2Y16-K	2Y16-A
2Y16-E	2Y16-A
2Y16-M	2Y16-A
2Y16-I	2Y16-A
2Y16-G	2Y16-A
2Y16-L	2Y16-A
2Y17-S	2Y17-B
2Y17-Q	2Y17-A
2Y17-D	2Y17-A
2Y17-0	2Y17-A
2Y18-K	2Y18-A
2Y18-E	2Y18-A
2Y18-M	2Y18-A
2Y18-D	2Y18-A
2Y18-C	2Y18-A
2Y18-I	2Y18-A
2Y18-G	2Y18-A
2Y18-L	2Y18-A
2Y19-S	2Y19-B
2Y19-Q	2Y19-A
2Y19-D	2Y19-A
2Y19-0	2Y19-A
2Y8W-A	2Y8W-B
2Y8Y-A	2Y8Y-B
2Y9A-F	2Y9A-V
2Y9A-H	2Y9A-X
2Y9A-C	2Y9A-V
2Y9B-F	2Y9B-V
2Y9B-H	2Y9B-X
2Y9B-C	2Y9B-V
2Y9C-O	2Y9C-Y
2Y9C-M	2Y9C-X
2Y9C-C	2Y9C-V
2Y9D-A	2Y9D-V
2Z4K-I	2Z4K-A
2Z4L-F	2Z4L-B
2Z4L-O	2Z4L-A
2Z4L-W	2Z4L-B
2Z4L-M	2Z4L-B
2Z4L-C	2Z4L-B
2Z4M-I	2Z4M-A
2Z4N-O	2Z4N-A
2Z4N-W	2Z4N-B
2Z4N-M	2Z4N-B
2Z4N-C	2Z4N-B
2ZH1-A	2ZH1-B
2ZH2-A	2ZH2-B
2ZH3-A	2ZH3-B
2ZH4-A	2ZH4-B
2ZH5-A	2ZH5-B
2ZH6-A	2ZH6-B
2ZH7-A	2ZH7-B
2ZH8-A	2ZH8-B
2ZH9-A	2ZH9-B
2ZHA-A	2ZHA-B
2ZHB-A	2ZHB-B
2ZJP-A	2ZJP-X
2ZJP-J	2ZJP-X
2ZJP-T	2ZJP-X
2ZJP-L	2ZJP-Z
2ZJQ-A	2ZJQ-X
2ZJQ-J	2ZJQ-X
2ZJQ-W	2ZJQ-X
2ZJQ-T	2ZJQ-X
2ZJQ-L	2ZJQ-Y
2ZJR-A	2ZJR-X
2ZJR-J	2ZJR-X
2ZJR-W	2ZJR-X
2ZJR-T	2ZJR-X
2ZJR-L	2ZJR-Y
2ZKO-A	2ZKO-D
2ZM5-A	2ZM5-C
2ZM6-I	2ZM6-A
2ZNI-A	2ZNI-D
2ZUE-A	2ZUE-B
2ZUF-A	2ZUF-B
2ZXU-A	2ZXU-C
2ZZM-A	2ZZM-B
2ZZN-A	2ZZN-C
3A2K-A	3A2K-C
3A6P-A	3A6P-E
3ADB-A	3ADB-C
3ADC-A	3ADC-C
3ADD-A	3ADD-C
3AGV-A	3AGV-S
3AKZ-A	3AKZ-E
3AL0-C	3AL0-E
3AM1-A	3AM1-B
3AMT-A	3AMT-B
3AMU-A	3AMU-B
3AOH-D	3AOH-Q
3AOI-C	3AOI-Q
3AOI-I	3AOI-S
3AVY-A	3AVY-T
3B0V-C	3B0V-A
3BO2-A	3BO2-B
3BO3-A	3BO3-B
3BO4-A	3BO4-B
3BT7-A	3BT7-C
3CC2-N	3CC2-9
3CC2-B	3CC2-0
3CC4-N	3CC4-9
3CC4-B	3CC4-0
3CC4-Q	3CC4-0
3CC7-N	3CC7-9
3CC7-B	3CC7-0
3CC7-Q	3CC7-0
3CCE-N	3CCE-9
3CCE-B	3CCE-0
3CCE-Q	3CCE-0
3CCJ-N	3CCJ-9
3CCJ-B	3CCJ-0
3CCJ-Q	3CCJ-0
3CCL-N	3CCL-9
3CCL-B	3CCL-0
3CCL-Q	3CCL-0
3CCM-N	3CCM-9
3CCM-B	3CCM-0
3CCM-Q	3CCM-0
3CCQ-N	3CCQ-9
3CCQ-B	3CCQ-0
3CCR-N	3CCR-9
3CCR-B	3CCR-0
3CCR-Q	3CCR-0
3CCS-N	3CCS-9
3CCS-B	3CCS-0
3CCS-Q	3CCS-0
3CCU-N	3CCU-9
3CCU-B	3CCU-0
3CCU-Q	3CCU-0
3CCV-N	3CCV-9
3CCV-B	3CCV-0
3CCV-Q	3CCV-0
3CD6-N	3CD6-9
3CD6-B	3CD6-0
3CD6-Q	3CD6-0
3CF5-A	3CF5-X
3CF5-J	3CF5-X
3CF5-T	3CF5-X
3CF5-L	3CF5-Z
3CIY-A	3CIY-D
3CIY-B	3CIY-D
3CMA-N	3CMA-9
3CMA-B	3CMA-0
3CMA-Q	3CMA-0
3CME-N	3CME-9
3CME-B	3CME-0
3CME-Q	3CME-0
3CPW-P	3CPW-0
3CPW-B	3CPW-0
3CPW-M	3CPW-9
3CUL-A	3CUL-C
3CUN-A	3CUN-C
3CXC-P	3CXC-0
3CXC-B	3CXC-0
3CXC-M	3CXC-9
3CZ3-A	3CZ3-F
3CZ3-B	3CZ3-E
3D5A-X	3D5A-A
3D5A-K	3D5A-A
3D5A-M	3D5A-A
3D5A-I	3D5A-A
3D5A-G	3D5A-A
3D5B-S	3D5B-B
3D5B-Q	3D5B-A
3D5B-D	3D5B-A
3D5B-0	3D5B-A
3D5C-X	3D5C-A
3D5C-K	3D5C-A
3D5C-E	3D5C-A
3D5C-M	3D5C-A
3D5C-I	3D5C-A
3D5C-G	3D5C-A
3D5D-S	3D5D-B
3D5D-Q	3D5D-A
3D5D-D	3D5D-A
3D5D-0	3D5D-A
3DD2-H	3DD2-B
3DF1-I	3DF1-A
3DF2-O	3DF2-A
3DF2-W	3DF2-B
3DF2-M	3DF2-B
3DF2-C	3DF2-B
3DF3-I	3DF3-A
3DF4-O	3DF4-A
3DF4-W	3DF4-B
3DF4-M	3DF4-B
3DF4-C	3DF4-B
3DH3-A	3DH3-E
3DLL-J	3DLL-X
3DLL-W	3DLL-X
3DLL-T	3DLL-X
3DLL-B	3DLL-X
3DLL-D	3DLL-X
3DLL-L	3DLL-Z
3EGZ-A	3EGZ-B
3EPH-A	3EPH-E
3EPJ-A	3EPJ-E
3EPK-A	3EPK-E
3EPL-A	3EPL-E
3F1E-X	3F1E-A
3F1E-K	3F1E-A
3F1E-E	3F1E-A
3F1E-M	3F1E-A
3F1E-I	3F1E-A
3F1E-G	3F1E-A
3F1F-S	3F1F-B
3F1F-Q	3F1F-A
3F1F-D	3F1F-A
3F1F-0	3F1F-A
3F1G-X	3F1G-A
3F1G-K	3F1G-A
3F1G-E	3F1G-A
3F1G-M	3F1G-A
3F1G-I	3F1G-A
3F1G-G	3F1G-A
3F1H-S	3F1H-B
3F1H-Q	3F1H-A
3F1H-D	3F1H-A
3F1H-0	3F1H-A
3FOZ-A	3FOZ-C
3FTE-A	3FTE-D
3FTF-A	3FTF-C
3G4S-N	3G4S-9
3G4S-B	3G4S-0
3G6E-N	3G6E-9
3G6E-B	3G6E-0
3G6E-Q	3G6E-0
3G71-N	3G71-9
3G71-B	3G71-0
3G71-Q	3G71-0
3G8S-A	3G8S-P
3G8T-A	3G8T-P
3G96-A	3G96-P
3G9C-A	3G9C-P
3GTO-B	3GTO-R
3GTP-B	3GTP-R
3H3V-B	3H3V-P
3HHN-B	3HHN-C
3HJF-A	3HJF-Y
3HJW-A	3HJW-D
3HJY-A	3HJY-D
3HK2-A	3HK2-D
3HL2-A	3HL2-E
3HM9-A	3HM9-Y
3HOU-B	3HOU-3
3HOV-B	3HOV-P
3HOW-B	3HOW-3
3HOX-B	3HOX-P
3HOY-B	3HOY-P
3HOZ-B	3HOZ-P
3HTX-A	3HTX-B
3HUW-V	3HUW-W
3HUW-M	3HUW-A
3HUW-I	3HUW-A
3HUX-S	3HUX-B
3HUX-Q	3HUX-A
3HUX-D	3HUX-A
3HUX-0	3HUX-A
3HUY-V	3HUY-W
3HUY-M	3HUY-A
3HUY-I	3HUY-A
3HUZ-S	3HUZ-B
3HUZ-Q	3HUZ-A
3HUZ-D	3HUZ-A
3HUZ-0	3HUZ-A
3HXM-A	3HXM-Y
3I1M-L	3I1M-A
3I1N-F	3I1N-A
3I1N-O	3I1N-B
3I1N-W	3I1N-A
3I1N-M	3I1N-A
3I1N-C	3I1N-A
3I1O-L	3I1O-A
3I1P-O	3I1P-B
3I1P-W	3I1P-A
3I1P-M	3I1P-A
3I1P-C	3I1P-A
3I1Q-M	3I1Q-A
3I1Q-I	3I1Q-A
3I1Q-L	3I1Q-A
3I1R-F	3I1R-A
3I1R-O	3I1R-B
3I1R-W	3I1R-A
3I1R-M	3I1R-A
3I1R-C	3I1R-A
3I1S-I	3I1S-A
3I1T-O	3I1T-B
3I1T-W	3I1T-A
3I1T-M	3I1T-A
3I1T-C	3I1T-A
3I1Z-M	3I1Z-A
3I1Z-I	3I1Z-A
3I1Z-L	3I1Z-A
3I20-O	3I20-B
3I20-W	3I20-A
3I20-M	3I20-A
3I20-C	3I20-A
3I21-I	3I21-A
3I21-L	3I21-A
3I22-O	3I22-B
3I22-W	3I22-A
3I22-M	3I22-A
3I22-C	3I22-A
3I4M-B	3I4M-P
3I4N-B	3I4N-P
3I55-N	3I55-9
3I55-B	3I55-0
3I56-N	3I56-9
3I56-B	3I56-0
3I8F-P	3I8F-A
3I8F-Q	3I8F-B
3I8F-D	3I8F-A
3I8F-G	3I8F-A
3I8F-3	3I8F-A
3I8G-F	3I8G-A
3I8G-J	3I8G-A
3I8G-H	3I8G-A
3I8G-G	3I8G-A
3I8G-L	3I8G-A
3I8H-F	3I8H-A
3I8H-O	3I8H-A
3I8H-J	3I8H-A
3I8H-N	3I8H-A
3I8H-P	3I8H-A
3I8H-V	3I8H-A
3I8H-H	3I8H-A
3I8H-G	3I8H-A
3I8H-L	3I8H-A
3I8I-P	3I8I-A
3I8I-Q	3I8I-B
3I8I-D	3I8I-A
3I8I-3	3I8I-A
3I9B-F	3I9B-A
3I9B-J	3I9B-A
3I9B-N	3I9B-A
3I9B-P	3I9B-A
3I9B-H	3I9B-A
3I9B-G	3I9B-A
3I9B-L	3I9B-A
3I9C-P	3I9C-A
3I9C-Q	3I9C-B
3I9C-D	3I9C-A
3I9C-3	3I9C-A
3I9D-F	3I9D-A
3I9D-O	3I9D-A
3I9D-J	3I9D-A
3I9D-N	3I9D-A
3I9D-P	3I9D-A
3I9D-H	3I9D-A
3I9D-G	3I9D-A
3I9D-L	3I9D-A
3I9E-P	3I9E-A
3I9E-Q	3I9E-B
3I9E-D	3I9E-A
3I9E-3	3I9E-A
3IAB-B	3IAB-R
3ICQ-T	3ICQ-D
3IIN-A	3IIN-B
3IRW-P	3IRW-R
3IVK-A	3IVK-C
3IWN-C	3IWN-A
3K0J-A	3K0J-E
3KFU-F	3KFU-L
3KFU-B	3KFU-N
3KIQ-m	3KIQ-a
3KIQ-d	3KIQ-a
3KIQ-y	3KIQ-a
3KIQ-c	3KIQ-a
3KIQ-k	3KIQ-a
3KIQ-g	3KIQ-a
3KIQ-i	3KIQ-a
3KIR-S	3KIR-B
3KIR-Q	3KIR-A
3KIR-D	3KIR-A
3KIR-0	3KIR-A
3KIS-e	3KIS-a
3KIS-m	3KIS-a
3KIS-d	3KIS-a
3KIS-y	3KIS-a
3KIS-c	3KIS-a
3KIS-k	3KIS-a
3KIS-g	3KIS-a
3KIT-S	3KIT-B
3KIT-Q	3KIT-A
3KIT-D	3KIT-A
3KIT-0	3KIT-A
3KIT-G	3KIT-A
3KIU-m	3KIU-a
3KIU-d	3KIU-a
3KIU-k	3KIU-a
3KIU-g	3KIU-a
3KIU-i	3KIU-a
3KIW-S	3KIW-B
3KIW-Q	3KIW-A
3KIW-D	3KIW-A
3KIW-0	3KIW-A
3KIX-d	3KIX-a
3KIX-k	3KIX-a
3KIX-g	3KIX-a
3KIX-i	3KIX-a
3KIY-S	3KIY-B
3KIY-Q	3KIY-A
3KIY-D	3KIY-A
3KIY-0	3KIY-A
3KNH-K	3KNH-A
3KNH-M	3KNH-A
3KNH-D	3KNH-A
3KNH-I	3KNH-A
3KNH-G	3KNH-A
3KNI-S	3KNI-B
3KNI-Q	3KNI-A
3KNI-D	3KNI-A
3KNI-0	3KNI-A
3KNJ-K	3KNJ-A
3KNJ-M	3KNJ-A
3KNJ-G	3KNJ-A
3KNJ-L	3KNJ-A
3KNK-S	3KNK-B
3KNK-Q	3KNK-A
3KNK-D	3KNK-A
3KNK-0	3KNK-A
3KNL-K	3KNL-A
3KNL-M	3KNL-A
3KNL-I	3KNL-A
3KNL-G	3KNL-A
3KNM-S	3KNM-B
3KNM-Q	3KNM-A
3KNM-D	3KNM-A
3KNM-0	3KNM-A
3KNN-K	3KNN-A
3KNN-M	3KNN-A
3KNN-I	3KNN-A
3KNN-G	3KNN-A
3KNN-L	3KNN-A
3KNO-S	3KNO-B
3KNO-D	3KNO-A
3KNO-0	3KNO-A
3KS8-A	3KS8-F
3KS8-C	3KS8-E
3KTV-B	3KTV-A
3KTW-A	3KTW-C
3L3C-A	3L3C-P
3LQX-A	3LQX-B
3LWO-A	3LWO-D
3LWP-A	3LWP-D
3LWQ-A	3LWQ-D
3LWR-A	3LWR-D
3LWV-A	3LWV-D
3MOJ-B	3MOJ-A
3MR8-V	3MR8-A
3MR8-M	3MR8-A
3MR8-I	3MR8-A
3MRZ-O	3MRZ-B
3MRZ-W	3MRZ-A
3MRZ-M	3MRZ-A
3MRZ-C	3MRZ-A
3MS0-V	3MS0-A
3MS0-M	3MS0-A
3MS0-I	3MS0-A
3MS1-O	3MS1-B
3MS1-W	3MS1-A
3MS1-M	3MS1-A
3MS1-C	3MS1-A
3MUM-P	3MUM-R
3MUR-P	3MUR-R
3MUT-P	3MUT-R
3MUV-P	3MUV-R
3MXH-P	3MXH-R
3NDB-A	3NDB-M
3NMU-A	3NMU-D
3NVI-A	3NVI-E
3NVK-E	3NVK-K
3O2Z-J	3O2Z-1
3O30-J	3O30-1
3O58-O	3O58-1
3O58-T	3O58-1
3O58-d	3O58-3
3O58-E	3O58-2
3O58-Q	3O58-1
3O58-D	3O58-1
3O58-C	3O58-1
3O5H-O	3O5H-1
3O5H-T	3O5H-1
3O5H-d	3O5H-3
3O5H-E	3O5H-2
3O5H-B	3O5H-1
3O5H-Q	3O5H-1
3O5H-D	3O5H-1
3OAQ-L	3OAQ-A
3OAR-L	3OAR-A
3OAS-O	3OAS-B
3OAS-W	3OAS-A
3OAS-M	3OAS-A
3OAS-C	3OAS-A
3OAT-O	3OAT-B
3OAT-W	3OAT-A
3OAT-M	3OAT-A
3OAT-C	3OAT-A
3OFA-L	3OFA-A
3OFB-L	3OFB-A
3OFC-O	3OFC-B
3OFC-W	3OFC-A
3OFC-M	3OFC-A
3OFC-C	3OFC-A
3OFD-O	3OFD-B
3OFD-W	3OFD-A
3OFD-M	3OFD-A
3OFD-C	3OFD-A
3OFO-L	3OFO-A
3OFP-I	3OFP-A
3OFQ-O	3OFQ-B
3OFQ-W	3OFQ-A
3OFQ-M	3OFQ-A
3OFQ-C	3OFQ-A
3OFR-O	3OFR-B
3OFR-M	3OFR-A
3OFR-C	3OFR-A
3OFX-L	3OFX-A
3OFY-L	3OFY-A
3OFZ-O	3OFZ-B
3OFZ-W	3OFZ-A
3OFZ-M	3OFZ-A
3OFZ-C	3OFZ-A
3OG0-O	3OG0-B
3OG0-W	3OG0-A
3OG0-M	3OG0-A
3OG0-C	3OG0-A
3OGE-D	3OGE-A
3OGY-D	3OGY-A
3OH5-S	3OH5-B
3OH5-Q	3OH5-A
3OH5-D	3OH5-A
3OH5-0	3OH5-A
3OH7-S	3OH7-B
3OH7-Q	3OH7-A
3OH7-D	3OH7-A
3OH7-0	3OH7-A
3OHC-D	3OHC-A
3OHD-D	3OHD-A
3OHJ-S	3OHJ-B
3OHJ-Q	3OHJ-A
3OHJ-D	3OHJ-A
3OHJ-0	3OHJ-A
3OHK-S	3OHK-B
3OHK-Q	3OHK-A
3OHK-D	3OHK-A
3OHK-0	3OHK-A
3OHY-D	3OHY-A
3OHZ-S	3OHZ-B
3OHZ-Q	3OHZ-A
3OHZ-D	3OHZ-A
3OHZ-0	3OHZ-A
3OI0-D	3OI0-A
3OI1-S	3OI1-B
3OI1-Q	3OI1-A
3OI1-D	3OI1-A
3OI1-0	3OI1-A
3OI2-D	3OI2-A
3OI3-S	3OI3-B
3OI3-Q	3OI3-A
3OI3-D	3OI3-A
3OI3-0	3OI3-A
3OI4-D	3OI4-A
3OI5-S	3OI5-B
3OI5-Q	3OI5-A
3OI5-D	3OI5-A
3OI5-0	3OI5-A
3OLA-A	3OLA-B
3OR9-L	3OR9-A
3ORA-L	3ORA-A
3ORB-O	3ORB-B
3ORB-W	3ORB-A
3ORB-M	3ORB-A
3ORB-C	3ORB-A
3OTO-D	3OTO-A
3OUY-A	3OUY-C
3OV7-A	3OV7-C
3OVA-A	3OVA-C
3OVB-A	3OVB-C
3OVS-A	3OVS-C
3P49-B	3P49-A
3PIO-A	3PIO-X
3PIO-J	3PIO-X
3PIO-T	3PIO-X
3PIO-D	3PIO-X
3PIO-L	3PIO-Y
3PIP-A	3PIP-X
3PIP-J	3PIP-X
3PIP-W	3PIP-X
3PIP-T	3PIP-X
3PIP-L	3PIP-Y
3PLA-A	3PLA-H
3PLA-M	3PLA-N
3PO2-A	3PO2-P
3PYN-D	3PYN-A
3PYN-I	3PYN-A
3PYO-O	3PYO-B
3PYO-W	3PYO-A
3PYO-M	3PYO-A
3PYO-C	3PYO-A
3PYQ-I	3PYQ-A
3PYR-O	3PYR-B
3PYR-W	3PYR-A
3PYR-M	3PYR-A
3PYR-C	3PYR-A
3PYS-D	3PYS-A
3PYS-I	3PYS-A
3PYT-O	3PYT-B
3PYT-W	3PYT-A
3PYT-M	3PYT-A
3PYT-C	3PYT-A
3PYU-I	3PYU-A
3PYV-O	3PYV-B
3PYV-W	3PYV-A
3PYV-M	3PYV-A
3PYV-C	3PYV-A
3Q1Q-A	3Q1Q-B
3Q1R-A	3Q1R-B
3R1H-A	3R1H-C
3R1L-A	3R1L-C
3R8S-O	3R8S-B
3R8S-W	3R8S-A
3R8S-M	3R8S-A
3R8S-C	3R8S-A
3R8T-O	3R8T-B
3R8T-W	3R8T-A
3R8T-M	3R8T-A
3R8T-C	3R8T-A
3R9X-A	3R9X-C
3RW6-A	3RW6-H
3SFS-I	3SFS-A
3SGF-S	3SGF-B
3SGF-Q	3SGF-A
3SGF-C	3SGF-A
3SGF-0	3SGF-A
3SIU-A	3SIU-C
3SIV-A	3SIV-F
3SIV-B	3SIV-F
3SN2-A	3SN2-B
3SNP-A	3SNP-C
3T1H-I	3T1H-A
3T1Y-I	3T1Y-A
3TRZ-A	3TRZ-U
3TS0-A	3TS0-U
3TS2-A	3TS2-U
3TUP-A	3TUP-T
3TVE-X	3TVE-A
3TVE-P	3TVE-A
3TVE-Q	3TVE-B
3TVE-D	3TVE-A
3TVE-G	3TVE-A
3TVE-3	3TVE-A
3TVF-J	3TVF-A
3TVF-N	3TVF-A
3TVF-G	3TVF-A
3TVF-L	3TVF-A
3TVG-J	3TVG-A
3TVG-G	3TVG-A
3TVG-L	3TVG-A
3TVH-P	3TVH-A
3TVH-Q	3TVH-B
3TVH-D	3TVH-A
3TVH-3	3TVH-A
3U4M-A	3U4M-B
3U56-A	3U56-B
3UCU-P	3UCU-R
3UCZ-P	3UCZ-R
3UD3-P	3UD3-R
3UD4-P	3UD4-R
3UMY-A	3UMY-B
3UOQ-L	3UOQ-A
3UOS-S	3UOS-B
3UOS-Q	3UOS-A
3UOS-C	3UOS-A
3UOS-0	3UOS-A
3UXQ-S	3UXQ-B
3UXQ-Q	3UXQ-A
3UXQ-D	3UXQ-A
3UXQ-0	3UXQ-A
3UXR-S	3UXR-B
3UXR-Q	3UXR-A
3UXR-D	3UXR-A
3UXR-0	3UXR-A
3UXS-L	3UXS-A
3UXT-D	3UXT-A
3UYD-J	3UYD-A
3UYD-N	3UYD-A
3UYD-P	3UYD-A
3UYD-L	3UYD-A
3UYE-P	3UYE-A
3UYE-Q	3UYE-B
3UYE-D	3UYE-A
3UYE-G	3UYE-A
3UYE-3	3UYE-A
3UYF-J	3UYF-A
3UYF-L	3UYF-A
3UYG-P	3UYG-A
3UYG-Q	3UYG-B
3UYG-D	3UYG-A
3UYG-3	3UYG-A
3UZ1-P	3UZ1-A
3UZ1-Q	3UZ1-B
3UZ1-D	3UZ1-A
3UZ1-3	3UZ1-A
3UZ2-P	3UZ2-A
3UZ2-Q	3UZ2-B
3UZ2-D	3UZ2-A
3UZ2-3	3UZ2-A
3UZ3-J	3UZ3-A
3UZ3-N	3UZ3-A
3UZ3-G	3UZ3-A
3UZ3-L	3UZ3-A
3UZ4-J	3UZ4-A
3UZ4-L	3UZ4-A
3UZ6-F	3UZ6-A
3UZ6-J	3UZ6-A
3UZ6-N	3UZ6-A
3UZ6-H	3UZ6-A
3UZ6-L	3UZ6-A
3UZ7-F	3UZ7-A
3UZ7-J	3UZ7-A
3UZ7-N	3UZ7-A
3UZ7-H	3UZ7-A
3UZ7-G	3UZ7-A
3UZ7-L	3UZ7-A
3UZ8-P	3UZ8-A
3UZ8-Q	3UZ8-B
3UZ8-D	3UZ8-A
3UZ8-3	3UZ8-A
3UZ9-P	3UZ9-A
3UZ9-Q	3UZ9-B
3UZ9-D	3UZ9-A
3UZ9-3	3UZ9-A
3UZF-P	3UZF-A
3UZF-Q	3UZF-B
3UZF-D	3UZF-A
3UZF-3	3UZF-A
3UZG-F	3UZG-A
3UZG-O	3UZG-A
3UZG-J	3UZG-A
3UZG-N	3UZG-A
3UZG-H	3UZG-A
3UZG-G	3UZG-A
3UZG-L	3UZG-A
3UZH-P	3UZH-A
3UZH-Q	3UZH-B
3UZH-D	3UZH-A
3UZH-3	3UZH-A
3UZI-F	3UZI-A
3UZI-J	3UZI-A
3UZI-H	3UZI-A
3UZI-G	3UZI-A
3UZI-L	3UZI-A
3UZK-P	3UZK-A
3UZK-Q	3UZK-B
3UZK-D	3UZK-A
3UZK-3	3UZK-A
3UZL-F	3UZL-A
3UZL-O	3UZL-A
3UZL-J	3UZL-A
3UZL-N	3UZL-A
3UZL-H	3UZL-A
3UZL-L	3UZL-A
3UZM-F	3UZM-A
3UZM-J	3UZM-A
3UZM-P	3UZM-A
3UZM-H	3UZM-A
3UZM-G	3UZM-A
3UZM-L	3UZM-A
3UZN-P	3UZN-A
3UZN-Q	3UZN-B
3UZN-D	3UZN-A
3UZN-3	3UZN-A
3UZS-A	3UZS-C
3V22-L	3V22-A
3V23-S	3V23-B
3V23-Q	3V23-A
3V23-D	3V23-A
3V23-0	3V23-A
3V24-D	3V24-A
3V25-S	3V25-B
3V25-Q	3V25-A
3V25-D	3V25-A
3V25-0	3V25-A
3V26-I	3V26-A
3V27-S	3V27-B
3V27-Q	3V27-A
3V27-D	3V27-A
3V27-0	3V27-A
3V28-D	3V28-A
3V29-S	3V29-B
3V29-Q	3V29-A
3V29-D	3V29-A
3V29-0	3V29-A
3V2C-L	3V2C-A
3V2D-S	3V2D-B
3V2D-Q	3V2D-A
3V2D-D	3V2D-A
3V2D-0	3V2D-A
3V2E-D	3V2E-A
3V2F-S	3V2F-B
3V2F-Q	3V2F-A
3V2F-D	3V2F-A
3V2F-0	3V2F-A
3V7E-A	3V7E-C
3VJR-A	3VJR-B
3W3S-A	3W3S-B
3ZGZ-A	3ZGZ-B
3ZVO-M	3ZVO-A
3ZVO-I	3ZVO-A
3ZVP-S	3ZVP-B
3ZVP-Q	3ZVP-A
3ZVP-D	3ZVP-A
3ZVP-0	3ZVP-A
4A17-M	4A17-3
4A17-U	4A17-2
4A18-U	4A18-1
4A19-U	4A19-1
4A1A-M	4A1A-3
4A1A-U	4A1A-2
4A1B-L	4A1B-1
4A1C-M	4A1C-3
4A1C-U	4A1C-2
4A1D-U	4A1D-1
4A1E-M	4A1E-3
4A1E-U	4A1E-2
4A36-A	4A36-S
4ABR-M	4ABR-A
4ABR-D	4ABR-A
4ABR-I	4ABR-A
4ABR-G	4ABR-A
4ABR-L	4ABR-A
4ABS-S	4ABS-B
4ABS-Q	4ABS-A
4ABS-D	4ABS-A
4ABS-0	4ABS-A
4AL5-A	4AL5-B
4AL6-A	4AL6-B
4AL7-A	4AL7-B
4ANG-B	4ANG-R
4AQ7-A	4AQ7-B
4AQY-I	4AQY-A
4ARC-A	4ARC-B
4ARI-A	4ARI-B
4AS1-A	4AS1-B
4ATO-A	4ATO-G
4AY2-A	4AY2-C
4B3O-A	4B3O-R
4B3P-A	4B3P-R
4B3Q-A	4B3Q-R
4DH9-Y	4DH9-A
4DH9-D	4DH9-A
4DHA-S	4DHA-B
4DHA-Q	4DHA-A
4DHA-D	4DHA-A
4DHA-0	4DHA-A
4DHB-G	4DHB-A
4DHB-L	4DHB-A
4DHC-S	4DHC-B
4DHC-Q	4DHC-A
4DHC-D	4DHC-A
4DHC-0	4DHC-A
4DR1-I	4DR1-A
4DR2-D	4DR2-A
4DR3-D	4DR3-A
4DR4-D	4DR4-A
4DR5-L	4DR5-A
4DR6-L	4DR6-A
4DR7-L	4DR7-A
4DUY-I	4DUY-A
4DUZ-I	4DUZ-A
4DV0-L	4DV0-A
4DV1-L	4DV1-A
4DV2-I	4DV2-A
4DV3-I	4DV3-A
4DV4-I	4DV4-A
4DV5-I	4DV5-A
4DV6-I	4DV6-A
4DV7-D	4DV7-A
4ERD-A	4ERD-D
4FY1-4	4FY1-7
4FY2-4	4FY2-7
4FY3-4	4FY3-7
4FY4-4	4FY4-7
4FY5-4	4FY5-7
4FY6-4	4FY6-7
4FY7-4	4FY7-7
4FY8-4	4FY8-7
4FY9-4	4FY9-7
4FYA-4	4FYA-7
4G5K-G	4G5K-A
4G5K-L	4G5K-A
4G5L-P	4G5L-A
4G5L-Q	4G5L-B
4G5L-D	4G5L-A
4G5L-3	4G5L-A
4G5M-G	4G5M-A
4G5M-L	4G5M-A
4G5N-P	4G5N-A
4G5N-Q	4G5N-B
4G5N-D	4G5N-A
4G5N-3	4G5N-A
4G5T-J	4G5T-A
4G5T-N	4G5T-A
4G5T-G	4G5T-A
4G5T-L	4G5T-A
4G5U-P	4G5U-A
4G5U-Q	4G5U-B
4G5U-D	4G5U-A
4G5U-3	4G5U-A
4G5V-J	4G5V-A
4G5V-N	4G5V-A
4G5V-G	4G5V-A
4G5V-L	4G5V-A
4G5W-P	4G5W-A
4G5W-Q	4G5W-B
4G5W-D	4G5W-A
4G5W-3	4G5W-A
4GAQ-K	4GAQ-A
4GAQ-I	4GAQ-A
4GAQ-G	4GAQ-A
4GAQ-U	4GAQ-A
4GAR-F	4GAR-A
4GAR-O	4GAR-B
4GAR-W	4GAR-A
4GAR-M	4GAR-A
4GAR-C	4GAR-A
4GAS-K	4GAS-A
4GAS-I	4GAS-A
4GAS-U	4GAS-A
4GAU-O	4GAU-B
4GAU-W	4GAU-A
4GAU-M	4GAU-A
4GAU-C	4GAU-A
4GCW-A	4GCW-B
4GD1-K	4GD1-A
4GD1-I	4GD1-A
4GD1-G	4GD1-A
4GD1-L	4GD1-A
4GD1-U	4GD1-A
4GD2-K	4GD2-A
4GD2-I	4GD2-A
4GD2-G	4GD2-A
4GD2-U	4GD2-A
4GG4-A	4GG4-H
4GHL-D	4GHL-E
4GZY-C	4GZY-R
4GZZ-C	4GZZ-R
4HKQ-A	4HKQ-E
4IFD-J	4IFD-R
4IG8-A	4IG8-C
5MSF-A	5MSF-R

## Sheet: Negative Pairs
Supplimentary Table S3 - Training dataset (RNA-protein negative pairs)
Protein ID	RNA ID
1A9N-A	1A9N-Q
1C04-A	1C04-E
1C04-D	1C04-E
1C04-B	1C04-E
1E8O-A	1E8O-E
1FJG-S	1FJG-A
1FJG-F	1FJG-A
1FJG-T	1FJG-A
1FKA-S	1FKA-A
1FKA-F	1FKA-A
1FKA-E	1FKA-A
1G1X-C	1G1X-E
1G1X-A	1G1X-E
1G1X-A	1G1X-J
1HNW-S	1HNW-A
1HNW-F	1HNW-A
1HNW-T	1HNW-A
1HNX-S	1HNX-A
1HNX-F	1HNX-A
1HNX-T	1HNX-A
1HNZ-S	1HNZ-A
1HNZ-F	1HNZ-A
1HNZ-T	1HNZ-A
1HR0-S	1HR0-A
1HR0-F	1HR0-A
1HR0-T	1HR0-A
1HYS-C	1HYS-E
1HYS-D	1HYS-E
1I94-S	1I94-A
1I94-F	1I94-A
1I94-T	1I94-A
1IBK-S	1IBK-A
1IBK-F	1IBK-A
1IBK-T	1IBK-A
1IBL-S	1IBL-A
1IBL-F	1IBL-A
1IBL-T	1IBL-A
1IBM-S	1IBM-A
1IBM-F	1IBM-A
1IBM-T	1IBM-A
1J5E-S	1J5E-A
1J5E-F	1J5E-A
1J5E-T	1J5E-A
1JJ2-S	1JJ2-0
1JJ2-F	1JJ2-0
1JJ2-T	1JJ2-0
1K73-S	1K73-A
1K73-F	1K73-A
1K73-T	1K73-A
1K8A-S	1K8A-A
1K8A-F	1K8A-A
1K8A-T	1K8A-A
1K9M-S	1K9M-A
1K9M-F	1K9M-A
1K9M-T	1K9M-A
1KC8-S	1KC8-A
1KC8-F	1KC8-A
1KC8-T	1KC8-A
1KD1-S	1KD1-A
1KD1-F	1KD1-A
1KD1-T	1KD1-A
1KQS-S	1KQS-0
1KQS-F	1KQS-0
1KQS-T	1KQS-0
1M1K-S	1M1K-A
1M1K-F	1M1K-A
1M1K-T	1M1K-A
1M90-S	1M90-A
1M90-F	1M90-A
1M90-T	1M90-A
1N32-S	1N32-A
1N32-F	1N32-A
1N32-T	1N32-A
1N33-S	1N33-A
1N33-F	1N33-A
1N33-T	1N33-A
1N34-S	1N34-A
1N34-F	1N34-A
1N34-T	1N34-A
1N36-S	1N36-A
1N36-F	1N36-A
1N36-T	1N36-A
1N8R-S	1N8R-A
1N8R-F	1N8R-A
1N8R-T	1N8R-A
1NJI-S	1NJI-A
1NJI-F	1NJI-A
1NJI-T	1NJI-A
1PNS-S	1PNS-A
1PNS-F	1PNS-A
1PNS-T	1PNS-A
1PNX-S	1PNX-A
1PNX-F	1PNX-A
1PNX-T	1PNX-A
1Q7Y-S	1Q7Y-A
1Q7Y-F	1Q7Y-A
1Q7Y-T	1Q7Y-A
1Q81-S	1Q81-A
1Q81-F	1Q81-A
1Q81-T	1Q81-A
1Q82-S	1Q82-A
1Q82-F	1Q82-A
1Q82-T	1Q82-A
1Q86-S	1Q86-A
1Q86-F	1Q86-A
1Q86-T	1Q86-A
1QVF-S	1QVF-0
1QVF-F	1QVF-0
1QVF-T	1QVF-0
1QVG-S	1QVG-0
1QVG-F	1QVG-0
1QVG-T	1QVG-0
1S72-S	1S72-0
1S72-F	1S72-0
1S72-T	1S72-0
1VOQ-S	1VOQ-A
1VOQ-F	1VOQ-A
1VOQ-T	1VOQ-A
1VOR-S	1VOR-B
1VOR-F	1VOR-B
1VOR-T	1VOR-B
1VOS-S	1VOS-A
1VOS-F	1VOS-A
1VOS-T	1VOS-A
1VOU-S	1VOU-B
1VOU-F	1VOU-B
1VOU-T	1VOU-B
1VOV-S	1VOV-A
1VOV-F	1VOV-A
1VOV-T	1VOV-A
1VOW-S	1VOW-A
1VOW-F	1VOW-A
1VOW-T	1VOW-A
1VOX-S	1VOX-A
1VOX-F	1VOX-A
1VOX-T	1VOX-A
1VOY-S	1VOY-B
1VOY-F	1VOY-B
1VOY-T	1VOY-B
1VOZ-S	1VOZ-A
1VOZ-F	1VOZ-A
1VOZ-T	1VOZ-A
1VP0-S	1VP0-A
1VP0-F	1VP0-A
1VP0-T	1VP0-A
1VQ4-S	1VQ4-0
1VQ4-F	1VQ4-0
1VQ4-T	1VQ4-0
1VQ5-S	1VQ5-0
1VQ5-F	1VQ5-0
1VQ5-T	1VQ5-0
1VQ6-S	1VQ6-0
1VQ6-F	1VQ6-0
1VQ6-T	1VQ6-0
1VQ7-S	1VQ7-0
1VQ7-F	1VQ7-0
1VQ7-T	1VQ7-0
1VQ8-S	1VQ8-0
1VQ8-F	1VQ8-0
1VQ8-T	1VQ8-0
1VQ9-S	1VQ9-0
1VQ9-F	1VQ9-0
1VQ9-T	1VQ9-0
1VQK-S	1VQK-0
1VQK-F	1VQK-0
1VQK-T	1VQK-0
1VQL-S	1VQL-0
1VQL-F	1VQL-0
1VQL-T	1VQL-0
1VQM-S	1VQM-0
1VQM-F	1VQM-0
1VQM-T	1VQM-0
1VQN-S	1VQN-0
1VQN-F	1VQN-0
1VQN-T	1VQN-0
1VQO-S	1VQO-0
1VQO-F	1VQO-0
1VQO-T	1VQO-0
1VQP-S	1VQP-0
1VQP-F	1VQP-0
1VQP-T	1VQP-0
1VS5-S	1VS5-A
1VS5-F	1VS5-A
1VS5-T	1VS5-A
1VS6-S	1VS6-A
1VS6-F	1VS6-A
1VS6-T	1VS6-A
1VS7-S	1VS7-A
1VS7-F	1VS7-A
1VS7-T	1VS7-A
1VS8-S	1VS8-A
1VS8-F	1VS8-A
1VS8-T	1VS8-A
1VSA-S	1VSA-w
1VSA-F	1VSA-w
1VSA-T	1VSA-w
1VSP-S	1VSP-w
1VSP-F	1VSP-w
1VSP-T	1VSP-w
1VT2-S	1VT2-A
1VT2-F	1VT2-A
1VT2-T	1VT2-A
1W2B-S	1W2B-0
1W2B-F	1W2B-0
1W2B-T	1W2B-0
1XMO-S	1XMO-A
1XMO-F	1XMO-A
1XMO-T	1XMO-A
1XMQ-S	1XMQ-A
1XMQ-F	1XMQ-A
1XMQ-T	1XMQ-A
1XNQ-S	1XNQ-A
1XNQ-F	1XNQ-A
1XNQ-T	1XNQ-A
1XNR-S	1XNR-A
1XNR-F	1XNR-A
1XNR-T	1XNR-A
1YHQ-S	1YHQ-0
1YHQ-F	1YHQ-0
1YHQ-T	1YHQ-0
1YI2-S	1YI2-0
1YI2-F	1YI2-0
1YI2-T	1YI2-0
1YIJ-S	1YIJ-0
1YIJ-F	1YIJ-0
1YIJ-T	1YIJ-0
1YIT-S	1YIT-0
1YIT-F	1YIT-0
1YIT-T	1YIT-0
1YJ9-S	1YJ9-0
1YJ9-F	1YJ9-0
1YJ9-T	1YJ9-0
1YJN-S	1YJN-0
1YJN-F	1YJN-0
1YJN-T	1YJN-0
1YJW-S	1YJW-0
1YJW-F	1YJW-0
1YJW-T	1YJW-0
1YL3-S	1YL3-A
1YL3-F	1YL3-A
1YL3-T	1YL3-A
1YL4-S	1YL4-A
1YL4-T	1YL4-A
1YL4-N	1YL4-A
2AVY-S	2AVY-A
2AVY-F	2AVY-A
2AVY-T	2AVY-A
2AW4-S	2AW4-A
2AW4-F	2AW4-A
2AW4-T	2AW4-A
2AW7-S	2AW7-A
2AW7-F	2AW7-A
2AW7-T	2AW7-A
2AWB-S	2AWB-A
2AWB-F	2AWB-A
2AWB-T	2AWB-A
2B63-F	2B63-R
2B63-K	2B63-R
2B63-E	2B63-R
2B64-S	2B64-A
2B64-F	2B64-A
2B64-T	2B64-A
2B66-S	2B66-A
2B66-F	2B66-A
2B66-T	2B66-A
2B9M-S	2B9M-A
2B9M-F	2B9M-A
2B9M-T	2B9M-A
2B9N-S	2B9N-A
2B9N-F	2B9N-A
2B9N-T	2B9N-A
2B9O-S	2B9O-A
2B9O-F	2B9O-A
2B9O-T	2B9O-A
2B9P-S	2B9P-A
2B9P-F	2B9P-A
2B9P-T	2B9P-A
2D3O-S	2D3O-0
2D3O-W	2D3O-0
2D3O-1	2D3O-0
2D6F-A	2D6F-E
2E5L-S	2E5L-A
2E5L-F	2E5L-A
2E5L-T	2E5L-A
2F4V-S	2F4V-A
2F4V-F	2F4V-A
2F4V-T	2F4V-A
2HGI-S	2HGI-A
2HGI-F	2HGI-A
2HGI-T	2HGI-A
2HGJ-S	2HGJ-A
2HGJ-F	2HGJ-A
2HGJ-T	2HGJ-A
2HGP-S	2HGP-A
2HGP-T	2HGP-A
2HGP-K	2HGP-A
2HGQ-S	2HGQ-A
2HGQ-F	2HGQ-A
2HGQ-T	2HGQ-A
2HGR-S	2HGR-A
2HGR-F	2HGR-A
2HGR-T	2HGR-A
2HGU-S	2HGU-A
2HGU-F	2HGU-A
2HGU-T	2HGU-A
2HHH-S	2HHH-A
2HHH-F	2HHH-A
2HHH-T	2HHH-A
2I2P-S	2I2P-A
2I2P-F	2I2P-A
2I2P-T	2I2P-A
2I2T-S	2I2T-A
2I2T-F	2I2T-A
2I2T-T	2I2T-A
2I2U-S	2I2U-A
2I2U-F	2I2U-A
2I2U-T	2I2U-A
2I2V-S	2I2V-A
2I2V-F	2I2V-A
2I2V-T	2I2V-A
2J00-S	2J00-A
2J00-F	2J00-A
2J00-T	2J00-A
2J01-S	2J01-A
2J01-T	2J01-A
2J01-N	2J01-A
2J02-S	2J02-A
2J02-T	2J02-A
2J02-N	2J02-A
2J03-S	2J03-A
2J03-T	2J03-A
2J03-N	2J03-A
2O5I-E	2O5I-H
2O5I-D	2O5I-H
2O5I-A	2O5I-H
2O5J-E	2O5J-H
2O5J-D	2O5J-H
2O5J-A	2O5J-H
2OTJ-S	2OTJ-0
2OTJ-T	2OTJ-0
2OTJ-N	2OTJ-0
2OTL-S	2OTL-0
2OTL-T	2OTL-0
2OTL-N	2OTL-0
2OW8-d	2OW8-y
2OW8-u	2OW8-y
2OW8-k	2OW8-y
2OZB-B	2OZB-C
2PPB-E	2PPB-H
2PPB-D	2PPB-H
2PPB-A	2PPB-H
2QA4-S	2QA4-0
2QA4-T	2QA4-0
2QA4-N	2QA4-0
2QAL-S	2QAL-A
2QAL-T	2QAL-A
2QAL-N	2QAL-A
2QAM-S	2QAM-A
2QAM-T	2QAM-A
2QAM-N	2QAM-A
2QAN-S	2QAN-A
2QAN-T	2QAN-A
2QAN-N	2QAN-A
2QAO-S	2QAO-A
2QAO-T	2QAO-A
2QAO-N	2QAO-A
2QB9-S	2QB9-A
2QB9-T	2QB9-A
2QB9-N	2QB9-A
2QBA-S	2QBA-A
2QBA-T	2QBA-A
2QBA-N	2QBA-A
2QBB-S	2QBB-A
2QBB-T	2QBB-A
2QBB-N	2QBB-A
2QBC-S	2QBC-A
2QBC-T	2QBC-A
2QBC-N	2QBC-A
2QBD-S	2QBD-A
2QBD-T	2QBD-A
2QBD-N	2QBD-A
2QBE-S	2QBE-A
2QBE-T	2QBE-A
2QBE-N	2QBE-A
2QBF-S	2QBF-A
2QBF-T	2QBF-A
2QBF-N	2QBF-A
2QBG-S	2QBG-A
2QBG-T	2QBG-A
2QBG-N	2QBG-A
2QBH-S	2QBH-A
2QBH-T	2QBH-A
2QBH-N	2QBH-A
2QBI-S	2QBI-A
2QBI-T	2QBI-A
2QBI-N	2QBI-A
2QBJ-S	2QBJ-A
2QBJ-T	2QBJ-A
2QBJ-N	2QBJ-A
2QBK-S	2QBK-A
2QBK-T	2QBK-A
2QBK-N	2QBK-A
2QEX-S	2QEX-0
2QEX-T	2QEX-0
2QEX-N	2QEX-0
2QNH-d	2QNH-y
2QNH-j	2QNH-y
2QNH-u	2QNH-y
2QOU-S	2QOU-A
2QOU-T	2QOU-A
2QOU-N	2QOU-A
2QOV-S	2QOV-A
2QOV-T	2QOV-A
2QOV-N	2QOV-A
2QOW-S	2QOW-A
2QOW-T	2QOW-A
2QOW-N	2QOW-A
2QOX-S	2QOX-A
2QOX-T	2QOX-A
2QOX-N	2QOX-A
2QOY-S	2QOY-A
2QOY-T	2QOY-A
2QOY-N	2QOY-A
2QOZ-S	2QOZ-A
2QOZ-T	2QOZ-A
2QOZ-N	2QOZ-A
2QP0-S	2QP0-A
2QP0-T	2QP0-A
2QP0-N	2QP0-A
2QP1-S	2QP1-A
2QP1-T	2QP1-A
2QP1-N	2QP1-A
2R92-K	2R92-T
2R92-E	2R92-T
2R92-J	2R92-T
2R93-K	2R93-R
2R93-E	2R93-R
2R93-J	2R93-R
2RFK-B	2RFK-E
2RFK-C	2RFK-E
2UU9-S	2UU9-A
2UU9-T	2UU9-A
2UU9-N	2UU9-A
2UUA-S	2UUA-A
2UUA-T	2UUA-A
2UUA-N	2UUA-A
2UUB-S	2UUB-A
2UUB-T	2UUB-A
2UUB-N	2UUB-A
2UUC-S	2UUC-A
2UUC-T	2UUC-A
2UUC-N	2UUC-A
2UXB-S	2UXB-A
2UXB-T	2UXB-A
2UXB-N	2UXB-A
2UXC-S	2UXC-A
2UXC-T	2UXC-A
2UXC-N	2UXC-A
2UXD-S	2UXD-A
2UXD-T	2UXD-A
2UXD-N	2UXD-A
2V3C-A	2V3C-M
2V3C-C	2V3C-N
2V46-S	2V46-A
2V46-T	2V46-A
2V46-N	2V46-A
2V47-S	2V47-A
2V47-T	2V47-A
2V47-N	2V47-A
2V48-S	2V48-A
2V48-T	2V48-A
2V48-N	2V48-A
2V49-S	2V49-A
2V49-T	2V49-A
2V49-N	2V49-A
2VHM-S	2VHM-A
2VHM-T	2VHM-A
2VHM-N	2VHM-A
2VHN-S	2VHN-A
2VHN-T	2VHN-A
2VHN-N	2VHN-A
2VHO-S	2VHO-A
2VHO-T	2VHO-A
2VHO-N	2VHO-A
2VHP-S	2VHP-A
2VHP-T	2VHP-A
2VHP-N	2VHP-A
2VQE-S	2VQE-A
2VQE-T	2VQE-A
2VQE-N	2VQE-A
2VQF-S	2VQF-A
2VQF-T	2VQF-A
2VQF-N	2VQF-A
2W2H-A	2W2H-R
2WDG-S	2WDG-A
2WDG-T	2WDG-A
2WDG-N	2WDG-A
2WDH-S	2WDH-A
2WDH-T	2WDH-A
2WDH-N	2WDH-A
2WDI-S	2WDI-A
2WDI-T	2WDI-A
2WDI-N	2WDI-A
2WDJ-S	2WDJ-A
2WDJ-T	2WDJ-A
2WDJ-N	2WDJ-A
2WDK-S	2WDK-A
2WDK-T	2WDK-A
2WDK-N	2WDK-A
2WDL-S	2WDL-A
2WDL-T	2WDL-A
2WDL-N	2WDL-A
2WDM-S	2WDM-A
2WDM-T	2WDM-A
2WDM-N	2WDM-A
2WDN-S	2WDN-A
2WDN-T	2WDN-A
2WDN-N	2WDN-A
2WH1-S	2WH1-A
2WH1-T	2WH1-A
2WH1-N	2WH1-A
2WH2-S	2WH2-A
2WH2-T	2WH2-A
2WH2-N	2WH2-A
2WH3-S	2WH3-A
2WH3-T	2WH3-A
2WH3-N	2WH3-A
2WH4-S	2WH4-A
2WH4-T	2WH4-A
2WH4-N	2WH4-A
2WRI-S	2WRI-A
2WRI-T	2WRI-A
2WRI-N	2WRI-A
2WRJ-S	2WRJ-A
2WRJ-T	2WRJ-A
2WRJ-N	2WRJ-A
2WRK-S	2WRK-A
2WRK-T	2WRK-A
2WRK-N	2WRK-A
2WRL-S	2WRL-A
2WRL-T	2WRL-A
2WRL-N	2WRL-A
2WRN-S	2WRN-A
2WRN-T	2WRN-A
2WRN-N	2WRN-A
2WRO-S	2WRO-A
2WRO-T	2WRO-A
2WRO-N	2WRO-A
2WRQ-S	2WRQ-A
2WRQ-T	2WRQ-A
2WRQ-N	2WRQ-A
2WRR-S	2WRR-A
2WRR-T	2WRR-A
2WRR-N	2WRR-A
2X9R-S	2X9R-A
2X9R-T	2X9R-A
2X9R-N	2X9R-A
2X9S-S	2X9S-A
2X9S-T	2X9S-A
2X9S-N	2X9S-A
2X9T-S	2X9T-A
2X9T-T	2X9T-A
2X9T-N	2X9T-A
2X9U-S	2X9U-A
2X9U-T	2X9U-A
2X9U-N	2X9U-A
2XFZ-S	2XFZ-A
2XFZ-T	2XFZ-A
2XFZ-N	2XFZ-A
2XG0-S	2XG0-A
2XG0-T	2XG0-A
2XG0-N	2XG0-A
2XG1-S	2XG1-A
2XG1-T	2XG1-A
2XG1-N	2XG1-A
2XG2-S	2XG2-A
2XG2-T	2XG2-A
2XG2-N	2XG2-A
2XQD-S	2XQD-A
2XQD-T	2XQD-A
2XQD-N	2XQD-A
2XQE-S	2XQE-A
2XQE-T	2XQE-A
2XQE-N	2XQE-A
2XXA-B	2XXA-G
2XZM-S	2XZM-A
2XZM-T	2XZM-A
2XZM-N	2XZM-A
2XZN-S	2XZN-A
2XZN-T	2XZN-A
2XZN-N	2XZN-A
2Y0U-S	2Y0U-A
2Y0U-T	2Y0U-A
2Y0U-N	2Y0U-A
2Y0V-S	2Y0V-A
2Y0V-T	2Y0V-A
2Y0V-N	2Y0V-A
2Y0W-S	2Y0W-A
2Y0W-T	2Y0W-A
2Y0W-N	2Y0W-A
2Y0X-S	2Y0X-A
2Y0X-T	2Y0X-A
2Y0X-N	2Y0X-A
2Y0Y-S	2Y0Y-A
2Y0Y-T	2Y0Y-A
2Y0Y-N	2Y0Y-A
2Y0Z-S	2Y0Z-A
2Y0Z-T	2Y0Z-A
2Y0Z-N	2Y0Z-A
2Y10-S	2Y10-A
2Y10-T	2Y10-A
2Y10-N	2Y10-A
2Y11-S	2Y11-A
2Y11-T	2Y11-A
2Y11-N	2Y11-A
2Y12-S	2Y12-A
2Y12-T	2Y12-A
2Y12-N	2Y12-A
2Y13-S	2Y13-A
2Y13-T	2Y13-A
2Y13-N	2Y13-A
2Y14-S	2Y14-A
2Y14-T	2Y14-A
2Y14-N	2Y14-A
2Y15-S	2Y15-A
2Y15-T	2Y15-A
2Y15-N	2Y15-A
2Y16-S	2Y16-A
2Y16-T	2Y16-A
2Y16-N	2Y16-A
2Y17-S	2Y17-A
2Y17-T	2Y17-A
2Y17-N	2Y17-A
2Y18-S	2Y18-A
2Y18-T	2Y18-A
2Y18-N	2Y18-A
2Y19-S	2Y19-A
2Y19-T	2Y19-A
2Y19-N	2Y19-A
2Y9A-E	2Y9A-V
2Y9A-B	2Y9A-V
2Y9A-F	2Y9A-V
2Y9B-E	2Y9B-V
2Y9B-B	2Y9B-V
2Y9B-F	2Y9B-V
2Y9C-B	2Y9C-V
2Y9C-F	2Y9C-V
2Y9C-A	2Y9C-V
2Y9D-B	2Y9D-V
2Y9D-F	2Y9D-V
2Y9D-C	2Y9D-V
2Z4K-S	2Z4K-A
2Z4K-T	2Z4K-A
2Z4K-N	2Z4K-A
2Z4L-S	2Z4L-A
2Z4L-T	2Z4L-A
2Z4L-N	2Z4L-A
2Z4M-S	2Z4M-A
2Z4M-T	2Z4M-A
2Z4M-N	2Z4M-A
2Z4N-S	2Z4N-A
2Z4N-T	2Z4N-A
2Z4N-N	2Z4N-A
2ZJP-S	2ZJP-X
2ZJP-N	2ZJP-X
2ZJP-K	2ZJP-X
2ZJQ-S	2ZJQ-X
2ZJQ-N	2ZJQ-X
2ZJQ-K	2ZJQ-X
2ZJR-S	2ZJR-X
2ZJR-N	2ZJR-X
2ZJR-K	2ZJR-X
2ZM6-S	2ZM6-A
2ZM6-T	2ZM6-A
2ZM6-N	2ZM6-A
3A6P-C	3A6P-E
3AL0-B	3AL0-E
3AL0-A	3AL0-E
3AOH-E	3AOH-Q
3AOH-C	3AOH-Q
3AOH-A	3AOH-Q
3AOI-E	3AOI-Q
3AOI-D	3AOI-Q
3AOI-A	3AOI-Q
3CC2-S	3CC2-0
3CC2-T	3CC2-0
3CC2-N	3CC2-0
3CC4-S	3CC4-0
3CC4-T	3CC4-0
3CC4-N	3CC4-0
3CC7-S	3CC7-0
3CC7-T	3CC7-0
3CC7-N	3CC7-0
3CCE-S	3CCE-0
3CCE-T	3CCE-0
3CCE-N	3CCE-0
3CCJ-S	3CCJ-0
3CCJ-T	3CCJ-0
3CCJ-N	3CCJ-0
3CCL-S	3CCL-0
3CCL-T	3CCL-0
3CCL-N	3CCL-0
3CCM-S	3CCM-0
3CCM-T	3CCM-0
3CCM-N	3CCM-0
3CCQ-S	3CCQ-0
3CCQ-T	3CCQ-0
3CCQ-N	3CCQ-0
3CCR-S	3CCR-0
3CCR-T	3CCR-0
3CCR-N	3CCR-0
3CCS-S	3CCS-0
3CCS-T	3CCS-0
3CCS-N	3CCS-0
3CCU-S	3CCU-0
3CCU-T	3CCU-0
3CCU-N	3CCU-0
3CCV-S	3CCV-0
3CCV-T	3CCV-0
3CCV-N	3CCV-0
3CD6-S	3CD6-0
3CD6-T	3CD6-0
3CD6-N	3CD6-0
3CF5-S	3CF5-X
3CF5-N	3CF5-X
3CF5-K	3CF5-X
3CMA-S	3CMA-0
3CMA-T	3CMA-0
3CMA-N	3CMA-0
3CME-S	3CME-0
3CME-T	3CME-0
3CME-N	3CME-0
3CPW-S	3CPW-0
3CPW-T	3CPW-0
3CPW-N	3CPW-0
3CXC-S	3CXC-0
3CXC-T	3CXC-0
3CXC-N	3CXC-0
3D5A-S	3D5A-A
3D5A-T	3D5A-A
3D5A-N	3D5A-A
3D5B-S	3D5B-A
3D5B-T	3D5B-A
3D5B-N	3D5B-A
3D5C-S	3D5C-A
3D5C-T	3D5C-A
3D5C-N	3D5C-A
3D5D-S	3D5D-A
3D5D-T	3D5D-A
3D5D-N	3D5D-A
3DF1-S	3DF1-A
3DF1-T	3DF1-A
3DF1-N	3DF1-A
3DF2-S	3DF2-A
3DF2-T	3DF2-A
3DF2-N	3DF2-A
3DF3-S	3DF3-A
3DF3-T	3DF3-A
3DF3-N	3DF3-A
3DF4-S	3DF4-A
3DF4-T	3DF4-A
3DF4-N	3DF4-A
3DLL-S	3DLL-X
3DLL-T	3DLL-X
3DLL-N	3DLL-X
3F1E-S	3F1E-A
3F1E-T	3F1E-A
3F1E-N	3F1E-A
3F1F-S	3F1F-A
3F1F-T	3F1F-A
3F1F-N	3F1F-A
3F1G-S	3F1G-A
3F1G-T	3F1G-A
3F1G-N	3F1G-A
3F1H-S	3F1H-A
3F1H-T	3F1H-A
3F1H-N	3F1H-A
3G4S-S	3G4S-0
3G4S-T	3G4S-0
3G4S-N	3G4S-0
3G6E-S	3G6E-0
3G6E-T	3G6E-0
3G6E-N	3G6E-0
3G71-S	3G71-0
3G71-T	3G71-0
3G71-N	3G71-0
3GTO-K	3GTO-R
3GTO-E	3GTO-R
3GTO-J	3GTO-R
3GTP-K	3GTP-R
3GTP-E	3GTP-R
3GTP-J	3GTP-R
3H3V-K	3H3V-P
3H3V-E	3H3V-P
3H3V-J	3H3V-P
3HJW-B	3HJW-D
3HJW-C	3HJW-D
3HOU-K	3HOU-3
3HOU-E	3HOU-3
3HOU-J	3HOU-3
3HOV-K	3HOV-P
3HOV-E	3HOV-P
3HOV-J	3HOV-P
3HOW-K	3HOW-3
3HOW-E	3HOW-3
3HOW-J	3HOW-3
3HOX-K	3HOX-P
3HOX-E	3HOX-P
3HOX-J	3HOX-P
3HOY-K	3HOY-P
3HOY-E	3HOY-P
3HOY-J	3HOY-P
3HOZ-K	3HOZ-P
3HOZ-E	3HOZ-P
3HOZ-J	3HOZ-P
3HUW-S	3HUW-A
3HUW-T	3HUW-A
3HUW-N	3HUW-A
3HUX-S	3HUX-A
3HUX-T	3HUX-A
3HUX-N	3HUX-A
3HUY-S	3HUY-A
3HUY-T	3HUY-A
3HUY-N	3HUY-A
3HUZ-S	3HUZ-A
3HUZ-T	3HUZ-A
3HUZ-N	3HUZ-A
3I1M-S	3I1M-A
3I1M-T	3I1M-A
3I1M-N	3I1M-A
3I1N-S	3I1N-A
3I1N-T	3I1N-A
3I1N-N	3I1N-A
3I1O-S	3I1O-A
3I1O-T	3I1O-A
3I1O-N	3I1O-A
3I1P-S	3I1P-A
3I1P-T	3I1P-A
3I1P-N	3I1P-A
3I1Q-S	3I1Q-A
3I1Q-T	3I1Q-A
3I1Q-N	3I1Q-A
3I1R-S	3I1R-A
3I1R-T	3I1R-A
3I1R-N	3I1R-A
3I1S-S	3I1S-A
3I1S-T	3I1S-A
3I1S-N	3I1S-A
3I1T-S	3I1T-A
3I1T-T	3I1T-A
3I1T-N	3I1T-A
3I1Z-S	3I1Z-A
3I1Z-T	3I1Z-A
3I1Z-N	3I1Z-A
3I20-S	3I20-A
3I20-T	3I20-A
3I20-N	3I20-A
3I21-S	3I21-A
3I21-T	3I21-A
3I21-N	3I21-A
3I22-S	3I22-A
3I22-T	3I22-A
3I22-N	3I22-A
3I4M-K	3I4M-P
3I4M-E	3I4M-P
3I4M-J	3I4M-P
3I4N-K	3I4N-P
3I4N-E	3I4N-P
3I4N-J	3I4N-P
3I55-S	3I55-0
3I55-T	3I55-0
3I55-N	3I55-0
3I56-S	3I56-0
3I56-T	3I56-0
3I56-N	3I56-0
3I8F-S	3I8F-A
3I8F-T	3I8F-A
3I8F-N	3I8F-A
3I8G-S	3I8G-A
3I8G-T	3I8G-A
3I8G-N	3I8G-A
3I8H-S	3I8H-A
3I8H-T	3I8H-A
3I8H-K	3I8H-A
3I8I-S	3I8I-A
3I8I-T	3I8I-A
3I8I-N	3I8I-A
3I9B-S	3I9B-A
3I9B-T	3I9B-A
3I9B-K	3I9B-A
3I9C-S	3I9C-A
3I9C-T	3I9C-A
3I9C-N	3I9C-A
3I9D-S	3I9D-A
3I9D-T	3I9D-A
3I9D-K	3I9D-A
3I9E-S	3I9E-A
3I9E-T	3I9E-A
3I9E-N	3I9E-A
3ICQ-B	3ICQ-D
3KFU-E	3KFU-L
3KFU-G	3KFU-L
3KFU-A	3KFU-L
3KIQ-d	3KIQ-a
3KIQ-j	3KIQ-a
3KIQ-y	3KIQ-a
3KIR-S	3KIR-A
3KIR-T	3KIR-A
3KIR-N	3KIR-A
3KIS-d	3KIS-a
3KIS-j	3KIS-a
3KIS-u	3KIS-a
3KIT-S	3KIT-A
3KIT-T	3KIT-A
3KIT-N	3KIT-A
3KIU-j	3KIU-a
3KIU-y	3KIU-a
3KIU-u	3KIU-a
3KIW-S	3KIW-A
3KIW-T	3KIW-A
3KIW-N	3KIW-A
3KIX-j	3KIX-a
3KIX-y	3KIX-a
3KIX-u	3KIX-a
3KIY-S	3KIY-A
3KIY-T	3KIY-A
3KIY-N	3KIY-A
3KNH-S	3KNH-A
3KNH-T	3KNH-A
3KNH-N	3KNH-A
3KNI-S	3KNI-A
3KNI-T	3KNI-A
3KNI-N	3KNI-A
3KNJ-S	3KNJ-A
3KNJ-T	3KNJ-A
3KNJ-N	3KNJ-A
3KNK-S	3KNK-A
3KNK-T	3KNK-A
3KNK-N	3KNK-A
3KNL-S	3KNL-A
3KNL-T	3KNL-A
3KNL-N	3KNL-A
3KNM-S	3KNM-A
3KNM-T	3KNM-A
3KNM-N	3KNM-A
3KNN-S	3KNN-A
3KNN-T	3KNN-A
3KNN-N	3KNN-A
3KNO-S	3KNO-A
3KNO-T	3KNO-A
3KNO-N	3KNO-A
3LWO-B	3LWO-D
3LWO-C	3LWO-D
3LWP-B	3LWP-D
3LWP-C	3LWP-D
3LWQ-B	3LWQ-D
3LWQ-C	3LWQ-D
3LWR-B	3LWR-D
3LWR-C	3LWR-D
3LWV-B	3LWV-D
3LWV-C	3LWV-D
3MR8-S	3MR8-A
3MR8-T	3MR8-A
3MR8-N	3MR8-A
3MRZ-S	3MRZ-A
3MRZ-T	3MRZ-A
3MRZ-N	3MRZ-A
3MS0-S	3MS0-A
3MS0-T	3MS0-A
3MS0-N	3MS0-A
3MS1-S	3MS1-A
3MS1-T	3MS1-A
3MS1-N	3MS1-A
3NMU-F	3NMU-D
3NMU-C	3NMU-D
3NVI-B	3NVI-E
3NVK-I	3NVK-K
3NVK-A	3NVK-K
3O2Z-S	3O2Z-1
3O2Z-T	3O2Z-1
3O2Z-N	3O2Z-1
3O30-S	3O30-1
3O30-T	3O30-1
3O30-N	3O30-1
3O58-S	3O58-1
3O58-T	3O58-1
3O58-a	3O58-1
3O5H-S	3O5H-1
3O5H-T	3O5H-1
3O5H-a	3O5H-1
3OAQ-S	3OAQ-A
3OAQ-T	3OAQ-A
3OAQ-N	3OAQ-A
3OAR-S	3OAR-A
3OAR-T	3OAR-A
3OAR-N	3OAR-A
3OAS-S	3OAS-A
3OAS-T	3OAS-A
3OAS-N	3OAS-A
3OAT-S	3OAT-A
3OAT-T	3OAT-A
3OAT-N	3OAT-A
3OFA-S	3OFA-A
3OFA-T	3OFA-A
3OFA-N	3OFA-A
3OFB-S	3OFB-A
3OFB-T	3OFB-A
3OFB-N	3OFB-A
3OFC-S	3OFC-A
3OFC-T	3OFC-A
3OFC-N	3OFC-A
3OFD-S	3OFD-A
3OFD-T	3OFD-A
3OFD-N	3OFD-A
3OFO-S	3OFO-A
3OFO-T	3OFO-A
3OFO-N	3OFO-A
3OFP-S	3OFP-A
3OFP-T	3OFP-A
3OFP-N	3OFP-A
3OFQ-S	3OFQ-A
3OFQ-T	3OFQ-A
3OFQ-N	3OFQ-A
3OFR-S	3OFR-A
3OFR-T	3OFR-A
3OFR-N	3OFR-A
3OFX-S	3OFX-A
3OFX-T	3OFX-A
3OFX-N	3OFX-A
3OFY-S	3OFY-A
3OFY-T	3OFY-A
3OFY-N	3OFY-A
3OFZ-S	3OFZ-A
3OFZ-T	3OFZ-A
3OFZ-N	3OFZ-A
3OG0-S	3OG0-A
3OG0-T	3OG0-A
3OG0-N	3OG0-A
3OGE-S	3OGE-A
3OGE-T	3OGE-A
3OGE-N	3OGE-A
3OGY-S	3OGY-A
3OGY-T	3OGY-A
3OGY-N	3OGY-A
3OH5-S	3OH5-A
3OH5-T	3OH5-A
3OH5-N	3OH5-A
3OH7-S	3OH7-A
3OH7-T	3OH7-A
3OH7-N	3OH7-A
3OHC-S	3OHC-A
3OHC-T	3OHC-A
3OHC-N	3OHC-A
3OHD-S	3OHD-A
3OHD-T	3OHD-A
3OHD-N	3OHD-A
3OHJ-S	3OHJ-A
3OHJ-T	3OHJ-A
3OHJ-N	3OHJ-A
3OHK-S	3OHK-A
3OHK-T	3OHK-A
3OHK-N	3OHK-A
3OHY-S	3OHY-A
3OHY-T	3OHY-A
3OHY-N	3OHY-A
3OHZ-S	3OHZ-A
3OHZ-T	3OHZ-A
3OHZ-N	3OHZ-A
3OI0-S	3OI0-A
3OI0-T	3OI0-A
3OI0-N	3OI0-A
3OI1-S	3OI1-A
3OI1-T	3OI1-A
3OI1-N	3OI1-A
3OI2-S	3OI2-A
3OI2-T	3OI2-A
3OI2-N	3OI2-A
3OI3-S	3OI3-A
3OI3-T	3OI3-A
3OI3-N	3OI3-A
3OI4-S	3OI4-A
3OI4-T	3OI4-A
3OI4-N	3OI4-A
3OI5-S	3OI5-A
3OI5-T	3OI5-A
3OI5-N	3OI5-A
3OR9-S	3OR9-A
3OR9-T	3OR9-A
3OR9-N	3OR9-A
3ORA-S	3ORA-A
3ORA-T	3ORA-A
3ORA-N	3ORA-A
3ORB-S	3ORB-A
3ORB-T	3ORB-A
3ORB-N	3ORB-A
3OTO-S	3OTO-A
3OTO-T	3OTO-A
3OTO-N	3OTO-A
3PIO-S	3PIO-X
3PIO-N	3PIO-X
3PIO-K	3PIO-X
3PIP-S	3PIP-X
3PIP-N	3PIP-X
3PIP-K	3PIP-X
3PLA-E	3PLA-H
3PLA-C	3PLA-H
3PLA-C	3PLA-N
3PO2-K	3PO2-P
3PO2-E	3PO2-P
3PO2-J	3PO2-P
3PYN-S	3PYN-A
3PYN-T	3PYN-A
3PYN-N	3PYN-A
3PYO-S	3PYO-A
3PYO-T	3PYO-A
3PYO-N	3PYO-A
3PYQ-S	3PYQ-A
3PYQ-T	3PYQ-A
3PYQ-N	3PYQ-A
3PYR-S	3PYR-A
3PYR-T	3PYR-A
3PYR-N	3PYR-A
3PYS-S	3PYS-A
3PYS-T	3PYS-A
3PYS-N	3PYS-A
3PYT-S	3PYT-A
3PYT-T	3PYT-A
3PYT-N	3PYT-A
3PYU-S	3PYU-A
3PYU-T	3PYU-A
3PYU-N	3PYU-A
3PYV-S	3PYV-A
3PYV-T	3PYV-A
3PYV-N	3PYV-A
3R8S-S	3R8S-A
3R8S-T	3R8S-A
3R8S-N	3R8S-A
3R8T-S	3R8T-A
3R8T-T	3R8T-A
3R8T-N	3R8T-A
3SFS-S	3SFS-A
3SFS-T	3SFS-A
3SFS-N	3SFS-A
3SGF-S	3SGF-A
3SGF-T	3SGF-A
3SGF-N	3SGF-A
3SIU-B	3SIU-C
3SIV-E	3SIV-F
3SIV-D	3SIV-F
3T1H-S	3T1H-A
3T1H-T	3T1H-A
3T1H-N	3T1H-A
3T1Y-S	3T1Y-A
3T1Y-T	3T1Y-A
3T1Y-N	3T1Y-A
3TVE-S	3TVE-A
3TVE-T	3TVE-A
3TVE-N	3TVE-A
3TVF-S	3TVF-A
3TVF-T	3TVF-A
3TVF-N	3TVF-A
3TVG-S	3TVG-A
3TVG-T	3TVG-A
3TVG-N	3TVG-A
3TVH-S	3TVH-A
3TVH-T	3TVH-A
3TVH-N	3TVH-A
3UOQ-S	3UOQ-A
3UOQ-T	3UOQ-A
3UOQ-N	3UOQ-A
3UOS-S	3UOS-A
3UOS-T	3UOS-A
3UOS-N	3UOS-A
3UXQ-S	3UXQ-A
3UXQ-T	3UXQ-A
3UXQ-N	3UXQ-A
3UXR-S	3UXR-A
3UXR-T	3UXR-A
3UXR-N	3UXR-A
3UXS-S	3UXS-A
3UXS-T	3UXS-A
3UXS-N	3UXS-A
3UXT-S	3UXT-A
3UXT-T	3UXT-A
3UXT-N	3UXT-A
3UYD-S	3UYD-A
3UYD-T	3UYD-A
3UYD-K	3UYD-A
3UYE-S	3UYE-A
3UYE-T	3UYE-A
3UYE-N	3UYE-A
3UYF-S	3UYF-A
3UYF-T	3UYF-A
3UYF-N	3UYF-A
3UYG-S	3UYG-A
3UYG-T	3UYG-A
3UYG-N	3UYG-A
3UZ1-S	3UZ1-A
3UZ1-T	3UZ1-A
3UZ1-N	3UZ1-A
3UZ2-S	3UZ2-A
3UZ2-T	3UZ2-A
3UZ2-N	3UZ2-A
3UZ3-S	3UZ3-A
3UZ3-T	3UZ3-A
3UZ3-N	3UZ3-A
3UZ4-S	3UZ4-A
3UZ4-T	3UZ4-A
3UZ4-N	3UZ4-A
3UZ6-S	3UZ6-A
3UZ6-T	3UZ6-A
3UZ6-N	3UZ6-A
3UZ7-S	3UZ7-A
3UZ7-T	3UZ7-A
3UZ7-N	3UZ7-A
3UZ8-S	3UZ8-A
3UZ8-T	3UZ8-A
3UZ8-N	3UZ8-A
3UZ9-S	3UZ9-A
3UZ9-T	3UZ9-A
3UZ9-N	3UZ9-A
3UZF-S	3UZF-A
3UZF-T	3UZF-A
3UZF-N	3UZF-A
3UZG-S	3UZG-A
3UZG-T	3UZG-A
3UZG-N	3UZG-A
3UZH-S	3UZH-A
3UZH-T	3UZH-A
3UZH-N	3UZH-A
3UZI-S	3UZI-A
3UZI-T	3UZI-A
3UZI-N	3UZI-A
3UZK-S	3UZK-A
3UZK-T	3UZK-A
3UZK-N	3UZK-A
3UZL-S	3UZL-A
3UZL-T	3UZL-A
3UZL-N	3UZL-A
3UZM-S	3UZM-A
3UZM-T	3UZM-A
3UZM-N	3UZM-A
3UZN-S	3UZN-A
3UZN-T	3UZN-A
3UZN-N	3UZN-A
3UZS-B	3UZS-C
3UZS-G	3UZS-C
3V22-S	3V22-A
3V22-T	3V22-A
3V22-N	3V22-A
3V23-S	3V23-A
3V23-T	3V23-A
3V23-N	3V23-A
3V24-S	3V24-A
3V24-T	3V24-A
3V24-N	3V24-A
3V25-S	3V25-A
3V25-T	3V25-A
3V25-N	3V25-A
3V26-S	3V26-A
3V26-T	3V26-A
3V26-N	3V26-A
3V27-S	3V27-A
3V27-T	3V27-A
3V27-N	3V27-A
3V28-S	3V28-A
3V28-T	3V28-A
3V28-N	3V28-A
3V29-S	3V29-A
3V29-T	3V29-A
3V29-N	3V29-A
3V2C-S	3V2C-A
3V2C-T	3V2C-A
3V2C-N	3V2C-A
3V2D-S	3V2D-A
3V2D-T	3V2D-A
3V2D-N	3V2D-A
3V2E-S	3V2E-A
3V2E-T	3V2E-A
3V2E-N	3V2E-A
3V2F-S	3V2F-A
3V2F-T	3V2F-A
3V2F-N	3V2F-A
3ZVO-S	3ZVO-A
3ZVO-T	3ZVO-A
3ZVO-N	3ZVO-A
3ZVP-S	3ZVP-A
3ZVP-T	3ZVP-A
3ZVP-N	3ZVP-A
4A17-S	4A17-2
4A17-T	4A17-2
4A17-N	4A17-2
4A18-T	4A18-1
4A18-N	4A18-1
4A18-K	4A18-1
4A19-T	4A19-1
4A19-N	4A19-1
4A19-K	4A19-1
4A1A-S	4A1A-2
4A1A-T	4A1A-2
4A1A-N	4A1A-2
4A1B-T	4A1B-1
4A1B-N	4A1B-1
4A1B-K	4A1B-1
4A1C-S	4A1C-2
4A1C-T	4A1C-2
4A1C-N	4A1C-2
4A1D-T	4A1D-1
4A1D-N	4A1D-1
4A1D-K	4A1D-1
4A1E-S	4A1E-2
4A1E-T	4A1E-2
4A1E-N	4A1E-2
4ABR-S	4ABR-A
4ABR-T	4ABR-A
4ABR-N	4ABR-A
4ABS-S	4ABS-A
4ABS-T	4ABS-A
4ABS-N	4ABS-A
4AQY-S	4AQY-A
4AQY-T	4AQY-A
4AQY-N	4AQY-A
4DH9-S	4DH9-A
4DH9-T	4DH9-A
4DH9-N	4DH9-A
4DHA-S	4DHA-A
4DHA-T	4DHA-A
4DHA-N	4DHA-A
4DHB-S	4DHB-A
4DHB-T	4DHB-A
4DHB-N	4DHB-A
4DHC-S	4DHC-A
4DHC-T	4DHC-A
4DHC-N	4DHC-A
4DR1-S	4DR1-A
4DR1-T	4DR1-A
4DR1-N	4DR1-A
4DR2-S	4DR2-A
4DR2-T	4DR2-A
4DR2-N	4DR2-A
4DR3-S	4DR3-A
4DR3-T	4DR3-A
4DR3-N	4DR3-A
4DR4-S	4DR4-A
4DR4-T	4DR4-A
4DR4-N	4DR4-A
4DR5-S	4DR5-A
4DR5-T	4DR5-A
4DR5-N	4DR5-A
4DR6-S	4DR6-A
4DR6-T	4DR6-A
4DR6-N	4DR6-A
4DR7-S	4DR7-A
4DR7-T	4DR7-A
4DR7-N	4DR7-A
4DUY-S	4DUY-A
4DUY-T	4DUY-A
4DUY-N	4DUY-A
4DUZ-S	4DUZ-A
4DUZ-T	4DUZ-A
4DUZ-N	4DUZ-A
4DV0-S	4DV0-A
4DV0-T	4DV0-A
4DV0-N	4DV0-A
4DV1-S	4DV1-A
4DV1-T	4DV1-A
4DV1-N	4DV1-A
4DV2-S	4DV2-A
4DV2-T	4DV2-A
4DV2-N	4DV2-A
4DV3-S	4DV3-A
4DV3-T	4DV3-A
4DV3-N	4DV3-A
4DV4-S	4DV4-A
4DV4-T	4DV4-A
4DV4-N	4DV4-A
4DV5-S	4DV5-A
4DV5-T	4DV5-A
4DV5-N	4DV5-A
4DV6-S	4DV6-A
4DV6-T	4DV6-A
4DV6-N	4DV6-A
4DV7-S	4DV7-A
4DV7-T	4DV7-A
4DV7-N	4DV7-A
4G5K-S	4G5K-A
4G5K-T	4G5K-A
4G5K-N	4G5K-A
4G5L-S	4G5L-A
4G5L-T	4G5L-A
4G5L-N	4G5L-A
4G5M-S	4G5M-A
4G5M-T	4G5M-A
4G5M-N	4G5M-A
4G5N-S	4G5N-A
4G5N-T	4G5N-A
4G5N-N	4G5N-A
4G5T-S	4G5T-A
4G5T-T	4G5T-A
4G5T-N	4G5T-A
4G5U-S	4G5U-A
4G5U-T	4G5U-A
4G5U-N	4G5U-A
4G5V-S	4G5V-A
4G5V-T	4G5V-A
4G5V-N	4G5V-A
4G5W-S	4G5W-A
4G5W-T	4G5W-A
4G5W-N	4G5W-A
4GAQ-S	4GAQ-A
4GAQ-T	4GAQ-A
4GAQ-N	4GAQ-A
4GAR-S	4GAR-A
4GAR-T	4GAR-A
4GAR-N	4GAR-A
4GAS-S	4GAS-A
4GAS-T	4GAS-A
4GAS-N	4GAS-A
4GAU-S	4GAU-A
4GAU-T	4GAU-A
4GAU-N	4GAU-A
4GD1-S	4GD1-A
4GD1-T	4GD1-A
4GD1-N	4GD1-A
4GD2-S	4GD2-A
4GD2-T	4GD2-A
4GD2-N	4GD2-A
4GZY-E	4GZY-R
4GZY-D	4GZY-R
4GZY-A	4GZY-R
4GZZ-E	4GZZ-R
4GZZ-D	4GZZ-R
4GZZ-A	4GZZ-R
4IFD-K	4IFD-R
4IFD-E	4IFD-R
4IFD-B	4IFD-R
