# Supplementary material for: RPI-Pred: predicting ncRNA-protein interaction using sequence and structural information
Source: Nucleic Acids Res. 2015 Jan 21;43(3):1370–9. doi: 10.1093/nar/gkv020 (PMC4330382; doi:10.1093/nar/gkv020)
Supplement: SUPPLEMENTARY DATA [file supp_gkv020_nar-03010-z-2014-File007.xlsx]

## Sheet: positive pairs
Supplimentary Table S3 - RPI-Pred compared with RPIseq (30) on NPInter10412 dataset positive pairs results
ncRNA id	Protein id	RPI-Pred prediction	RPISeq – RPI2241-RF	RPISeq – RPI2241-SVM	RPISeq – RPI369-RF	RPISeq – RPI369-SVM	Organisms
n121	Q13148	0	0.65	0.914	0.55	0.824	Homo sapiens
n127	Q9HCE1	1	0.6	0.799	0.55	0.653	Homo sapiens
n1315	P35637	1	0.55	0.533	0.5	0.416	Homo sapiens
n1315	Q01844	1	0.7	0.642	0.65	0.379	Homo sapiens
n1315	Q13148	1	0.5	0.833	0.35	0.437	Homo sapiens
n1315	Q49AS9	1	0.65	0.671	0.35	0.193	Homo sapiens
n1315	Q9NY12	1	0.7	0.664	0.2	0.658	Homo sapiens
n1315	Q9UKC9	1	0.55	0.731	0.3	0.576	Homo sapiens
n1414	J9JEG3	1	0.7	0.874	0.7	0.788	Escherichia coli
n1414	P0A6X3	1	0.85	0.771	0.5	0.97	Escherichia coli
n1414	P13445	0	0.55	0.777	0.4	0.805	Escherichia coli
n1433	P84104	1	0.65	0.322	0.4	0.787	Mus musculus
n1433	Q8VE97	1	0.4	0.192	0.45	0.698	Mus musculus
n1460	P84104	1	0.45	0.93	0.5	0.829	Mus musculus
n1460	Q8VE97	1	0.3	0.869	0.65	0.683	Mus musculus
n1461	Q8VE97	1	0.7	0.283	0.6	0.764	Mus musculus
n1579	P84104	1	0.4	0.617	0.55	0.83	Mus musculus
n1579	Q8VE97	0	0.25	0.464	0.65	0.73	Mus musculus
n177816	G5EGR6	1	0.5	0.892	0.5	0.692	Caenorhabditis elegans
n177817	G5EGR6	1	0.7	0.927	0.5	0.357	Caenorhabditis elegans
n177965	G5EGR6	1	0.55	0.409	0.55	0.192	Caenorhabditis elegans
n178012	G5EGR6	1	0.75	0.891	0.2	0.277	Caenorhabditis elegans
n178094	G5EGR6	1	0.5	0.938	0.25	0.464	Caenorhabditis elegans
n178096	G5EGR6	0	0.6	0.695	0.4	0.031	Caenorhabditis elegans
n178110	G5EGR6	1	0.6	0.644	0.25	0.188	Caenorhabditis elegans
n178123	G5EGR6	1	0.65	0.959	0.4	0.776	Caenorhabditis elegans
n178127	G5EGR6	0	0.6	0.918	0.35	0.751	Caenorhabditis elegans
n178128	G5EGR6	1	0.55	0.746	0.5	0.684	Caenorhabditis elegans
n178133	G5EGR6	1	0.65	0.986	0.4	0.524	Caenorhabditis elegans
n178134	G5EGR6	1	0.75	0.979	0.5	0.404	Caenorhabditis elegans
n178137	Q17339	1	0.35	0.87	0.6	0.928	Caenorhabditis elegans
n178162	G5EGR6	0	0.6	0.842	0.5	0.299	Caenorhabditis elegans
n178164	G5EGR6	1	0.65	0.985	0.35	0.854	Caenorhabditis elegans
n1851	P01106	1	0.7	0.982	0.45	0.864	Homo sapiens
n1859	O08688	1	0.45	0.903	0.7	0.76	Mus musculus
n1859	P84104	1	0.65	0.686	0.45	0.769	Mus musculus
n1859	Q8R1B4	1	0.65	0.826	0.55	0.694	Mus musculus
n1859	Q8VE97	1	0.45	0.535	0.45	0.662	Mus musculus
n1859	Q91WM3	1	0.6	0.72	0.5	0.677	Mus musculus
n1868	Q13148	0	0.8	0.986	0.4	0.899	Homo sapiens
n1877	B1IVL4	1	0.7	0.78	0.35	0.38	Escherichia coli
n1877	P0A6H1	1	0.65	0.864	0.6	0.226	Escherichia coli
n1877	P0AFZ3	0	0.55	0.866	0.5	0.527	Escherichia coli
n1877	P0AG67	1	0.65	0.212	0.65	0.036	Escherichia coli
n1877	P0C077	0	0.65	0.822	0.8	0.979	Escherichia coli
n1877	P0C0V0	1	0.6	0.861	0.45	0.032	Escherichia coli
n1877	P0CE47	1	0.65	0.842	0.55	0.076	Escherichia coli
n1877	P0CE48	1	0.65	0.845	0.55	0.075	Escherichia coli
n1877	P21499	1	0.65	0.805	0.4	0.222	Escherichia coli
n1877	P23865	1	0.55	0.911	0.7	0.092	Escherichia coli
n1877	P42184	1	0.65	0.885	0.45	0.057	Escherichia coli
n1877	P77398	1	0.55	0.867	0.45	0.03	Escherichia coli
n198938	Q05C33	1	0.85	0.929	0.35	0.759	Mus musculus
n199030	B7ZL34	0	0.8	0.744	0.4	0.484	Homo sapiens
n199030	O00425	1	0.7	0.779	0.5	0.364	Homo sapiens
n199030	P26599	1	0.8	0.77	0.55	0.781	Homo sapiens
n199030	Q13148	0	0.75	0.792	0.45	0.833	Homo sapiens
n199030	Q8NDV7	1	0.7	0.937	0.5	0.811	Homo sapiens
n199030	Q9H9G7	1	0.8	0.917	0.45	0.699	Homo sapiens
n199030	Q9HCJ0	1	0.75	0.897	0.45	0.588	Homo sapiens
n199030	Q9HCK5	1	0.75	0.89	0.4	0.6	Homo sapiens
n199030	Q9NZI8	0	0.75	0.607	0.6	0.483	Homo sapiens
n199030	Q9UKV8	1	0.75	0.932	0.35	0.795	Homo sapiens
n199030	Q9UL18	1	0.8	0.878	0.35	0.726	Homo sapiens
n199030	Q9UPQ9	1	0.8	0.947	0.35	0.72	Homo sapiens
n200540	Q05C33	1	0.8	0.872	0.4	0.827	Mus musculus
n203786	Q13148	1	0.5	0.437	0.25	0.051	Homo sapiens
n203786	Q49AS9	1	0.7	0.172	0.3	0.015	Homo sapiens
n203786	Q9HCE1	1	0.65	0.658	0.4	0.085	Homo sapiens
n2060	P26599	1	0.75	0.826	0.65	0.864	Homo sapiens
n2060	Q01844	1	0.7	0.68	0.6	0.82	Homo sapiens
n2060	Q13148	0	0.7	0.872	0.5	0.896	Homo sapiens
n2060	Q49AS9	1	0.65	0.771	0.5	0.701	Homo sapiens
n2110	P84104	1	0.35	0.278	0.55	0.797	Mus musculus
n2130	P84104	1	0.45	0.812	0.4	0.903	Mus musculus
n2130	Q8VE97	0	0.65	0.718	0.45	0.859	Mus musculus
n2146	P84104	1	0.4	0.253	0.35	0.877	Mus musculus
n2146	Q8VE97	1	0.35	0.171	0.55	0.875	Mus musculus
n2156	P84104	1	0.55	0.344	0.4	0.784	Mus musculus
n2157	P84104	1	0.55	0.665	0.6	0.932	Mus musculus
n2157	Q8VE97	0	0.25	0.461	0.8	0.887	Mus musculus
n2170	Q07807	1	0.45	0.988	0.35	0.804	Saccharomyces cerevisiae
n223	G5EGR6	0	0.7	0.962	0.5	0.814	Caenorhabditis elegans
n243	Q13148	1	0.65	0.398	0.35	0.264	Homo sapiens
n263510	Q4VA08	1	0.8	0.901	0.35	0.153	Mus musculus
n263537	Q8VE97	0	0.8	0.866	0.45	0.848	Mus musculus
n263549	Q4VA08	1	0.75	0.952	0.35	0.818	Mus musculus
n263563	P84104	1	0.8	0.973	0.4	0.926	Mus musculus
n263844	Q05C33	1	0.85	0.904	0.5	0.707	Mus musculus
n263875	Q05C33	1	0.8	0.983	0.5	0.905	Mus musculus
n263880	Q05C33	1	0.75	0.874	0.3	0.822	Mus musculus
n263885	Q05C33	1	0.8	0.977	0.4	0.807	Mus musculus
n263900	Q05C33	1	0.75	0.985	0.45	0.909	Mus musculus
n263936	Q4VA08	1	0.75	0.782	0.3	0.223	Mus musculus
n263941	Q05C33	1	0.7	0.962	0.45	0.891	Mus musculus
n263950	Q05C33	1	0.75	0.984	0.35	0.948	Mus musculus
n263950	Q4VA08	1	0.75	0.986	0.45	0.836	Mus musculus
n263956	Q05C33	1	0.75	0.962	0.45	0.875	Mus musculus
n263960	Q4VA08	1	0.7	0.983	0.6	0.775	Mus musculus
n263964	Q05C33	1	0.7	0.987	0.5	0.885	Mus musculus
n263969	Q05C33	1	0.7	0.936	0.55	0.895	Mus musculus
n263973	Q4VA08	1	0.65	0.671	0.45	0.667	Mus musculus
n263981	Q05C33	1	0.7	0.984	0.3	0.967	Mus musculus
n264009	Q05C33	1	0.7	0.919	0.35	0.857	Mus musculus
n264034	Q05C33	1	0.65	0.958	0.35	0.84	Mus musculus
n264043	Q05C33	1	0.8	0.963	0.55	0.859	Mus musculus
n264048	Q4VA08	1	0.8	0.944	0.5	0.662	Mus musculus
n264053	Q05C33	1	0.6	0.948	0.45	0.947	Mus musculus
n264053	Q4VA08	1	0.75	0.922	0.5	0.813	Mus musculus
n264065	Q8VE97	1	0.85	0.958	0.4	0.957	Mus musculus
n264146	Q4VA08	1	0.8	0.968	0.55	0.721	Mus musculus
n264173	Q05C33	1	0.8	0.987	0.35	0.939	Mus musculus
n264173	Q4VA08	1	0.8	0.985	0.45	0.828	Mus musculus
n264264	Q05C33	1	0.7	0.963	0.3	0.861	Mus musculus
n264314	Q4VA08	1	0.75	0.813	0.55	0.399	Mus musculus
n264321	O54864	1	0.75	0.9	0.35	0.853	Mus musculus
n264321	Q7TPM0	1	0.8	0.883	0.3	0.893	Mus musculus
n264321	Q80U70	1	0.75	0.97	0.5	0.89	Mus musculus
n264321	Q80Y84	1	0.7	0.989	0.4	0.812	Mus musculus
n264321	Q9CQJ4	1	0.8	0.92	0.6	0.727	Mus musculus
n264344	Q05C33	1	0.85	0.812	0.4	0.558	Mus musculus
n264346	Q05C33	1	0.7	0.952	0.4	0.897	Mus musculus
n264410	Q4VA08	1	0.7	0.957	0.45	0.578	Mus musculus
n264431	Q05C33	1	0.75	0.936	0.25	0.829	Mus musculus
n264435	Q05C33	1	0.75	0.855	0.15	0.4	Mus musculus
n264461	Q61188	1	0.9	0.983	0.45	0.818	Mus musculus
n264493	Q4VA08	1	0.7	0.928	0.5	0.655	Mus musculus
n264581	P84104	1	0.95	0.968	0.45	0.935	Mus musculus
n264602	Q4VA08	1	0.8	0.877	0.35	0.67	Mus musculus
n264673	Q05C33	1	0.85	0.945	0.25	0.835	Mus musculus
n264709	Q05C33	1	0.65	0.949	0.45	0.875	Mus musculus
n264747	I6L9I7	1	0.8	0.715	0.6	0.574	Mus musculus
n264747	O09106	1	0.8	0.944	0.3	0.856	Mus musculus
n264747	O54864	1	0.85	0.79	0.4	0.82	Mus musculus
n264747	O88974	1	0.85	0.965	0.2	0.565	Mus musculus
n264747	Q7TPM0	1	0.9	0.8	0.25	0.843	Mus musculus
n264765	Q05C33	1	0.9	0.788	0.3	0.527	Mus musculus
n264766	Q4VA08	1	0.8	0.958	0.4	0.667	Mus musculus
n264800	Q05C33	1	0.8	0.979	0.45	0.927	Mus musculus
n264882	Q05C33	1	0.75	0.872	0.4	0.85	Mus musculus
n264998	Q4VA08	1	0.8	0.929	0.4	0.45	Mus musculus
n265007	P84104	1	0.9	0.93	0.35	0.942	Mus musculus
n265080	Q05C33	1	0.8	0.98	0.4	0.916	Mus musculus
n265122	Q05C33	1	0.7	0.947	0.3	0.836	Mus musculus
n265125	Q4VA08	1	0.7	0.904	0.4	0.558	Mus musculus
n265145	Q05C33	1	0.8	0.847	0.4	0.715	Mus musculus
n265149	Q8CJG0	1	0.75	0.915	0.25	0.051	Mus musculus
n265216	Q4VA08	1	0.75	0.786	0.35	0.567	Mus musculus
n265226	Q4VA08	1	0.9	0.798	0.4	0.602	Mus musculus
n265257	Q05C33	1	0.95	0.985	0.45	0.902	Mus musculus
n265303	P84104	1	0.95	0.946	0.45	0.905	Mus musculus
n265303	Q8CJG0	1	0.85	0.97	0.15	0.541	Mus musculus
n265319	Q4VA08	1	0.85	0.844	0.25	0.515	Mus musculus
n265327	Q4VA08	1	0.8	0.983	0.45	0.814	Mus musculus
n265334	Q4VA08	1	0.7	0.948	0.6	0.497	Mus musculus
n265359	Q4VA08	1	0.8	0.972	0.55	0.846	Mus musculus
n265362	Q05C33	1	0.75	0.95	0.3	0.892	Mus musculus
n265419	Q4VA08	1	0.75	0.982	0.6	0.91	Mus musculus
n265420	Q05C33	1	0.75	0.901	0.25	0.721	Mus musculus
n265443	Q05C33	1	0.6	0.894	0.3	0.474	Mus musculus
n265471	Q05C33	1	0.75	0.838	0.3	0.666	Mus musculus
n265473	Q05C33	1	0.75	0.954	0.55	0.673	Mus musculus
n265511	Q4VA08	1	0.85	0.837	0.35	0.187	Mus musculus
n265556	Q05C33	1	0.75	0.885	0.4	0.744	Mus musculus
n265588	Q05C33	1	0.8	0.941	0.35	0.783	Mus musculus
n265588	Q4VA08	1	0.85	0.925	0.45	0.326	Mus musculus
n265594	Q4VA08	1	0.85	0.984	0.5	0.679	Mus musculus
n265606	Q05C33	1	0.75	0.981	0.5	0.912	Mus musculus
n265640	Q05C33	1	0.7	0.964	0.5	0.878	Mus musculus
n265651	Q4VA08	1	0.75	0.968	0.35	0.73	Mus musculus
n265707	Q4VA08	1	0.8	0.95	0.5	0.684	Mus musculus
n265823	Q05C33	1	0.9	0.968	0.4	0.926	Mus musculus
n265840	Q05C33	1	0.85	0.972	0.35	0.877	Mus musculus
n265872	Q05C33	1	0.8	0.987	0.5	0.935	Mus musculus
n265891	Q4VA08	1	0.65	0.947	0.5	0.794	Mus musculus
n265930	Q05C33	1	0.8	0.986	0.35	0.834	Mus musculus
n265934	Q4VA08	1	0.7	0.922	0.4	0.461	Mus musculus
n265940	Q05C33	1	0.75	0.921	0.35	0.816	Mus musculus
n265983	Q05C33	1	0.7	0.944	0.35	0.881	Mus musculus
n265990	Q8CJG0	1	0.85	0.969	0.3	0.091	Mus musculus
n266012	Q4VA08	1	0.85	0.925	0.4	0.594	Mus musculus
n266107	Q05C33	1	0.75	0.981	0.45	0.865	Mus musculus
n266114	Q05C33	1	0.8	0.841	0.3	0.71	Mus musculus
n266114	Q4VA08	1	0.8	0.704	0.35	0.246	Mus musculus
n266151	Q05C33	1	0.75	0.969	0.4	0.941	Mus musculus
n266174	Q4VA08	1	0.7	0.99	0.5	0.81	Mus musculus
n266185	Q05C33	1	0.75	0.981	0.4	0.811	Mus musculus
n266284	Q05C33	1	0.7	0.976	0.4	0.934	Mus musculus
n266284	Q4VA08	1	0.8	0.971	0.55	0.807	Mus musculus
n266285	Q4VA08	1	0.65	0.967	0.55	0.732	Mus musculus
n266286	P84104	1	0.95	0.915	0.35	0.842	Mus musculus
n266302	Q05C33	1	0.8	0.885	0.25	0.772	Mus musculus
n266319	Q05C33	1	0.75	0.966	0.4	0.895	Mus musculus
n266341	Q4VA08	1	0.9	0.95	0.5	0.818	Mus musculus
n266375	Q05C33	1	0.7	0.969	0.45	0.944	Mus musculus
n266402	Q4VA08	1	0.75	0.952	0.3	0.78	Mus musculus
n266439	Q4VA08	1	0.75	0.929	0.35	0.673	Mus musculus
n266444	Q05C33	1	0.75	0.948	0.4	0.713	Mus musculus
n266445	Q4VA08	1	0.7	0.986	0.6	0.84	Mus musculus
n266462	Q4VA08	1	0.85	0.862	0.55	0.4	Mus musculus
n266483	Q05C33	1	0.65	0.963	0.4	0.952	Mus musculus
n266489	Q4VA08	1	0.7	0.638	0.45	0.283	Mus musculus
n266495	Q05C33	1	0.75	0.984	0.4	0.89	Mus musculus
n266500	Q4VA08	1	0.85	0.964	0.55	0.632	Mus musculus
n266549	Q05C33	1	0.75	0.892	0.25	0.641	Mus musculus
n266549	Q4VA08	1	0.75	0.829	0.2	0.368	Mus musculus
n266565	Q05C33	1	0.75	0.987	0.55	0.939	Mus musculus
n266618	Q05C33	1	0.7	0.946	0.45	0.709	Mus musculus
n266628	Q05C33	1	0.8	0.937	0.35	0.628	Mus musculus
n266643	Q05C33	1	0.8	0.978	0.4	0.906	Mus musculus
n266643	Q4VA08	1	0.85	0.973	0.4	0.752	Mus musculus
n266677	Q05C33	1	0.55	0.725	0.2	0.644	Mus musculus
n266677	Q4VA08	1	0.75	0.498	0.45	0.169	Mus musculus
n266697	Q4VA08	1	0.85	0.759	0.35	0.321	Mus musculus
n266717	Q4VA08	1	0.85	0.805	0.25	0.228	Mus musculus
n266732	Q4VA08	1	0.75	0.836	0.45	0.508	Mus musculus
n266733	Q05C33	1	0.8	0.957	0.4	0.547	Mus musculus
n266784	Q4VA08	1	0.65	0.727	0.35	0.142	Mus musculus
n266814	Q05C33	1	0.8	0.99	0.55	0.906	Mus musculus
n266832	Q05C33	1	0.75	0.929	0.4	0.854	Mus musculus
n266839	Q4VA08	1	0.9	0.94	0.4	0.518	Mus musculus
n266850	Q4VA08	1	0.75	0.989	0.6	0.693	Mus musculus
n266856	Q05C33	1	0.85	0.917	0.35	0.747	Mus musculus
n266893	Q4VA08	1	0.8	0.935	0.4	0.504	Mus musculus
n266910	Q4VA08	1	0.75	0.775	0.35	0.402	Mus musculus
n266910	Q8CJG0	1	0.65	0.89	0.2	0.353	Mus musculus
n266957	O54864	1	0.7	0.922	0.45	0.902	Mus musculus
n266957	Q00899	1	0.8	0.957	0.55	0.923	Mus musculus
n266957	Q80Y84	1	0.75	0.997	0.55	0.944	Mus musculus
n266959	Q4VA08	1	0.75	0.964	0.6	0.726	Mus musculus
n266993	Q05C33	1	0.7	0.986	0.35	0.922	Mus musculus
n266997	Q05C33	1	0.85	0.989	0.45	0.944	Mus musculus
n267040	Q4VA08	1	0.75	0.984	0.5	0.832	Mus musculus
n267057	Q05C33	1	0.75	0.963	0.5	0.925	Mus musculus
n267062	Q05C33	1	0.7	0.961	0.35	0.916	Mus musculus
n267072	Q05C33	1	0.8	0.95	0.45	0.882	Mus musculus
n267077	Q05C33	1	0.7	0.981	0.4	0.943	Mus musculus
n267084	Q05C33	1	0.7	0.934	0.25	0.933	Mus musculus
n267106	Q05C33	1	0.8	0.989	0.5	0.945	Mus musculus
n267107	Q05C33	1	0.7	0.979	0.3	0.933	Mus musculus
n267116	Q05C33	1	0.8	0.986	0.4	0.936	Mus musculus
n267116	Q4VA08	1	0.7	0.985	0.6	0.802	Mus musculus
n267127	Q05C33	1	0.7	0.976	0.45	0.876	Mus musculus
n267141	P84104	1	0.9	0.972	0.5	0.953	Mus musculus
n267180	Q05C33	1	0.75	0.919	0.3	0.806	Mus musculus
n267210	Q05C33	1	0.75	0.965	0.35	0.906	Mus musculus
n267210	Q4VA08	1	0.75	0.965	0.55	0.615	Mus musculus
n267278	Q61188	1	0.75	0.975	0.3	0.872	Mus musculus
n267287	Q4VA08	1	0.8	0.819	0.4	0.492	Mus musculus
n267289	Q4VA08	1	0.75	0.95	0.5	0.803	Mus musculus
n267302	Q05C33	1	0.8	0.981	0.4	0.917	Mus musculus
n267330	Q05C33	1	0.75	0.98	0.35	0.878	Mus musculus
n267330	Q4VA08	1	0.75	0.981	0.45	0.514	Mus musculus
n267336	Q05C33	1	0.7	0.874	0.4	0.633	Mus musculus
n267357	P84104	1	0.95	0.901	0.4	0.823	Mus musculus
n267357	Q8VE97	1	0.9	0.865	0.4	0.754	Mus musculus
n267371	Q05C33	1	0.75	0.974	0.35	0.921	Mus musculus
n267386	P84104	1	0.9	0.969	0.3	0.933	Mus musculus
n267386	Q4VA08	1	0.85	0.951	0.35	0.566	Mus musculus
n267394	Q05C33	1	0.75	0.98	0.3	0.944	Mus musculus
n267405	Q8CJG0	1	0.65	0.995	0.45	0.775	Mus musculus
n267420	Q05C33	1	0.7	0.959	0.35	0.869	Mus musculus
n267422	Q05C33	1	0.8	0.988	0.35	0.952	Mus musculus
n267458	Q05C33	1	0.75	0.928	0.3	0.894	Mus musculus
n267478	Q4VA08	1	0.9	0.841	0.4	0.509	Mus musculus
n267514	Q05C33	1	0.7	0.946	0.45	0.851	Mus musculus
n267527	Q4VA08	1	0.8	0.843	0.35	0.63	Mus musculus
n267537	Q05C33	1	0.75	0.845	0.25	0.798	Mus musculus
n267543	Q05C33	1	0.75	0.984	0.45	0.924	Mus musculus
n267564	Q05C33	1	0.8	0.97	0.45	0.903	Mus musculus
n267573	Q4VA08	1	0.65	0.94	0.5	0.733	Mus musculus
n267574	Q05C33	1	0.6	0.891	0.35	0.873	Mus musculus
n267574	Q4VA08	1	0.6	0.824	0.25	0.634	Mus musculus
n267585	Q4VA08	1	0.8	0.984	0.55	0.728	Mus musculus
n267611	Q05C33	1	0.65	0.971	0.4	0.938	Mus musculus
n267643	Q05C33	1	0.65	0.985	0.5	0.903	Mus musculus
n267649	Q05C33	1	0.85	0.901	0.35	0.909	Mus musculus
n267649	Q4VA08	1	0.8	0.813	0.45	0.627	Mus musculus
n267662	Q4VA08	1	0.75	0.972	0.5	0.68	Mus musculus
n267686	Q05C33	1	0.85	0.979	0.4	0.886	Mus musculus
n267689	Q4VA08	1	0.7	0.979	0.55	0.861	Mus musculus
n267712	Q05C33	1	0.8	0.981	0.5	0.907	Mus musculus
n267727	Q05C33	1	0.7	0.925	0.4	0.83	Mus musculus
n267729	Q4VA08	1	0.75	0.807	0.5	0.48	Mus musculus
n267743	Q05C33	1	0.65	0.944	0.4	0.748	Mus musculus
n267792	Q4VA08	1	0.7	0.971	0.35	0.905	Mus musculus
n267800	Q05C33	1	0.75	0.977	0.35	0.858	Mus musculus
n267810	Q05C33	1	0.75	0.979	0.4	0.921	Mus musculus
n267817	Q05C33	1	0.7	0.943	0.5	0.9	Mus musculus
n267823	Q05C33	1	0.75	0.988	0.4	0.938	Mus musculus
n267824	Q05C33	1	0.85	0.931	0.55	0.807	Mus musculus
n267878	Q05C33	1	0.75	0.974	0.3	0.925	Mus musculus
n267909	Q05C33	1	0.75	0.987	0.35	0.96	Mus musculus
n267929	Q4VA08	1	0.7	0.884	0.35	0.577	Mus musculus
n267941	Q05C33	1	0.7	0.909	0.2	0.711	Mus musculus
n267941	Q4VA08	1	0.8	0.859	0.25	0.448	Mus musculus
n267983	Q05C33	1	0.75	0.983	0.4	0.937	Mus musculus
n267990	Q4VA08	1	0.8	0.947	0.4	0.618	Mus musculus
n267991	Q05C33	1	0.85	0.733	0.4	0.56	Mus musculus
n268040	Q05C33	1	0.75	0.681	0.3	0.73	Mus musculus
n268062	P41230	1	0.8	0.973	0.55	0.754	Mus musculus
n268062	Q2YDW7	1	0.8	0.951	0.55	0.904	Mus musculus
n268062	Q7TPM0	1	0.8	0.624	0.5	0.961	Mus musculus
n268062	Q8CHK4	1	0.85	0.953	0.4	0.913	Mus musculus
n268063	Q05C33	1	0.75	0.97	0.4	0.902	Mus musculus
n268070	Q05C33	1	0.25	0.843	0.4	0.899	Mus musculus
n268098	Q4VA08	1	0.85	0.393	0.1	0.068	Mus musculus
n268102	Q05C33	1	0.65	0.99	0.55	0.909	Mus musculus
n268103	I6L9I7	1	0.85	0.623	0.7	0.691	Mus musculus
n268103	O54864	1	0.7	0.742	0.35	0.819	Mus musculus
n268103	O88974	1	0.75	0.886	0.45	0.723	Mus musculus
n268103	Q2YDW7	1	0.85	0.794	0.45	0.767	Mus musculus
n268103	Q7TPM0	1	0.95	0.661	0.4	0.891	Mus musculus
n268110	Q05C33	1	0.65	0.94	0.5	0.87	Mus musculus
n268154	Q05C33	1	0.8	0.972	0.4	0.834	Mus musculus
n268158	Q4VA08	1	0.8	0.873	0.45	0.378	Mus musculus
n268168	Q4VA08	1	0.75	0.986	0.7	0.782	Mus musculus
n268178	Q05C33	1	0.75	0.955	0.45	0.948	Mus musculus
n268206	Q4VA08	1	0.7	0.848	0.5	0.835	Mus musculus
n268252	Q4VA08	1	0.8	0.93	0.3	0.429	Mus musculus
n268260	Q4VA08	1	0.8	0.971	0.5	0.702	Mus musculus
n268281	Q4VA08	1	0.8	0.987	0.55	0.918	Mus musculus
n268286	Q05C33	1	0.6	0.954	0.35	0.897	Mus musculus
n268292	Q05C33	1	0.8	0.986	0.55	0.932	Mus musculus
n268318	Q05C33	1	0.85	0.928	0.3	0.745	Mus musculus
n268336	Q4VA08	1	0.7	0.929	0.15	0.232	Mus musculus
n268344	Q05C33	1	0.75	0.976	0.35	0.891	Mus musculus
n268351	Q05C33	1	0.85	0.979	0.4	0.92	Mus musculus
n268366	P84104	1	0.95	0.976	0.55	0.97	Mus musculus
n268386	Q05C33	1	0.7	0.97	0.4	0.871	Mus musculus
n268393	Q05C33	1	0.7	0.981	0.5	0.926	Mus musculus
n268410	Q05C33	1	0.75	0.964	0.45	0.92	Mus musculus
n268421	Q05C33	1	0.9	0.971	0.5	0.839	Mus musculus
n268433	Q4VA08	1	0.8	0.978	0.5	0.81	Mus musculus
n268434	Q61188	1	0.8	0.899	0.3	0.52	Mus musculus
n268450	Q05C33	1	0.65	0.99	0.4	0.942	Mus musculus
n268463	Q4VA08	1	0.8	0.981	0.5	0.806	Mus musculus
n268527	Q05C33	1	0.75	0.948	0.4	0.772	Mus musculus
n268548	Q4VA08	1	0.85	0.956	0.45	0.702	Mus musculus
n268566	P61965	1	0.75	0.746	0.45	0.714	Mus musculus
n268566	P97474	1	0.55	0.485	0.4	0.44	Mus musculus
n268566	Q61080	1	0.85	0.55	0.45	0.423	Mus musculus
n268566	Q61188	1	0.55	0.744	0.25	0.685	Mus musculus
n268566	Q80U70	1	0.85	0.522	0.5	0.667	Mus musculus
n268600	Q05C33	1	0.65	0.993	0.45	0.952	Mus musculus
n268600	Q4VA08	1	0.75	0.992	0.55	0.921	Mus musculus
n268622	Q05C33	1	0.75	0.963	0.3	0.536	Mus musculus
n268627	Q05C33	1	0.7	0.983	0.4	0.805	Mus musculus
n268628	Q05C33	1	0.75	0.773	0.4	0.539	Mus musculus
n268648	Q05C33	1	0.85	0.954	0.4	0.931	Mus musculus
n268650	Q4VA08	1	0.8	0.966	0.5	0.773	Mus musculus
n268670	Q05C33	1	0.75	0.98	0.5	0.873	Mus musculus
n268680	Q4VA08	1	0.75	0.968	0.45	0.533	Mus musculus
n268743	Q05C33	1	0.65	0.56	0.25	0.496	Mus musculus
n268781	Q05C33	1	0.9	0.916	0.25	0.815	Mus musculus
n268784	Q4VA08	1	0.8	0.972	0.35	0.807	Mus musculus
n268793	Q05C33	1	0.8	0.945	0.25	0.866	Mus musculus
n268815	Q4VA08	1	0.8	0.986	0.5	0.726	Mus musculus
n268826	Q4VA08	1	0.85	0.527	0.35	0.305	Mus musculus
n268836	Q05C33	1	0.8	0.973	0.45	0.85	Mus musculus
n268841	Q4VA08	1	0.65	0.916	0.45	0.893	Mus musculus
n268850	Q05C33	1	0.8	0.984	0.55	0.903	Mus musculus
n268855	Q05C33	1	0.75	0.939	0.4	0.769	Mus musculus
n268866	Q4VA08	1	0.8	0.983	0.55	0.838	Mus musculus
n268888	Q05C33	1	0.65	0.94	0.35	0.917	Mus musculus
n268947	Q05C33	1	0.6	0.985	0.4	0.936	Mus musculus
n268949	Q4VA08	1	0.8	0.936	0.45	0.67	Mus musculus
n268950	Q05C33	1	0.7	0.977	0.5	0.936	Mus musculus
n268966	Q4VA08	1	0.6	0.653	0.35	0.268	Mus musculus
n268973	Q05C33	1	0.7	0.962	0.45	0.843	Mus musculus
n268984	I6L9I7	1	0.9	0.93	0.65	0.891	Mus musculus
n268984	P41230	1	0.85	0.99	0.6	0.868	Mus musculus
n268984	Q80U70	1	0.85	0.986	0.45	0.975	Mus musculus
n268984	Q80Y84	1	0.85	0.997	0.4	0.955	Mus musculus
n268984	Q9CQJ4	1	0.9	0.967	0.65	0.916	Mus musculus
n269034	Q05C33	1	0.75	0.969	0.35	0.911	Mus musculus
n269064	Q05C33	1	0.75	0.984	0.4	0.952	Mus musculus
n269067	Q05C33	1	0.75	0.977	0.45	0.948	Mus musculus
n269085	Q05C33	1	0.8	0.986	0.45	0.937	Mus musculus
n269111	Q4VA08	1	0.75	0.911	0.4	0.5	Mus musculus
n269140	Q4VA08	1	0.85	0.987	0.65	0.397	Mus musculus
n269160	Q05C33	1	0.7	0.949	0.45	0.871	Mus musculus
n269201	Q05C33	1	0.75	0.961	0.35	0.894	Mus musculus
n269250	Q05C33	1	0.8	0.957	0.3	0.857	Mus musculus
n269255	Q05C33	1	0.7	0.984	0.25	0.947	Mus musculus
n269255	Q4VA08	1	0.8	0.98	0.45	0.81	Mus musculus
n269262	Q05C33	1	0.75	0.953	0.25	0.566	Mus musculus
n269288	Q4VA08	1	0.85	0.978	0.5	0.745	Mus musculus
n269290	Q05C33	1	0.8	0.988	0.55	0.953	Mus musculus
n269312	Q4VA08	1	0.8	0.97	0.65	0.821	Mus musculus
n269340	Q05C33	1	0.7	0.932	0.35	0.73	Mus musculus
n269349	Q4VA08	1	0.7	0.854	0.45	0.671	Mus musculus
n269358	Q05C33	1	0.8	0.938	0.3	0.9	Mus musculus
n269358	Q4VA08	1	0.8	0.904	0.3	0.718	Mus musculus
n269390	Q4VA08	1	0.65	0.892	0.3	0.586	Mus musculus
n269419	Q4VA08	1	0.65	0.721	0.6	0.551	Mus musculus
n269421	Q4VA08	1	0.75	0.972	0.55	0.688	Mus musculus
n269425	Q4VA08	1	0.8	0.563	0.25	0.331	Mus musculus
n269437	Q4VA08	1	0.85	0.93	0.25	0.345	Mus musculus
n269440	Q4VA08	1	0.8	0.959	0.45	0.635	Mus musculus
n269451	Q4VA08	1	0.7	0.976	0.55	0.766	Mus musculus
n269457	Q05C33	1	0.8	0.985	0.45	0.912	Mus musculus
n269472	Q05C33	1	0.75	0.95	0.45	0.724	Mus musculus
n269515	Q4VA08	1	0.85	0.892	0.25	0.584	Mus musculus
n269538	Q05C33	1	0.75	0.983	0.35	0.903	Mus musculus
n269555	Q05C33	1	0.8	0.984	0.5	0.958	Mus musculus
n269565	Q05C33	1	0.8	0.991	0.4	0.952	Mus musculus
n269569	Q05C33	1	0.7	0.984	0.6	0.954	Mus musculus
n269570	Q05C33	1	0.7	0.958	0.45	0.87	Mus musculus
n269581	Q05C33	1	0.7	0.978	0.5	0.881	Mus musculus
n269584	Q05C33	1	0.7	0.968	0.45	0.938	Mus musculus
n269586	Q4VA08	1	0.85	0.939	0.35	0.678	Mus musculus
n269590	Q05C33	1	0.7	0.985	0.45	0.919	Mus musculus
n269610	Q4VA08	1	0.65	0.967	0.55	0.718	Mus musculus
n269615	Q4VA08	1	0.85	0.928	0.6	0.802	Mus musculus
n269625	Q4VA08	1	0.75	0.964	0.55	0.686	Mus musculus
n269634	Q4VA08	1	0.7	0.984	0.6	0.765	Mus musculus
n269636	Q05C33	1	0.8	0.928	0.35	0.866	Mus musculus
n269640	Q05C33	1	0.8	0.984	0.45	0.939	Mus musculus
n269655	Q05C33	1	0.7	0.982	0.5	0.921	Mus musculus
n269655	Q4VA08	1	0.7	0.978	0.65	0.76	Mus musculus
n269668	Q05C33	1	0.75	0.961	0.5	0.73	Mus musculus
n269723	Q05C33	1	0.75	0.979	0.4	0.879	Mus musculus
n269733	Q4VA08	1	0.6	0.988	0.65	0.888	Mus musculus
n269743	P84104	1	0.75	0.967	0.55	0.881	Mus musculus
n269743	Q8CJG0	1	0.65	0.984	0.25	0.593	Mus musculus
n269743	Q8VE97	1	0.65	0.959	0.5	0.821	Mus musculus
n269761	Q05C33	1	0.8	0.949	0.3	0.847	Mus musculus
n269762	Q4VA08	1	0.8	0.93	0.65	0.512	Mus musculus
n269789	Q4VA08	1	0.75	0.96	0.55	0.774	Mus musculus
n269817	Q05C33	1	0.7	0.932	0.5	0.935	Mus musculus
n269830	Q4VA08	1	0.9	0.978	0.5	0.76	Mus musculus
n269869	Q05C33	1	0.85	0.962	0.4	0.881	Mus musculus
n269891	Q05C33	1	0.8	0.982	0.35	0.878	Mus musculus
n269901	Q8CJG0	1	0.6	0.994	0.4	0.723	Mus musculus
n269902	Q4VA08	1	0.75	0.975	0.45	0.777	Mus musculus
n269922	Q05C33	1	0.8	0.976	0.4	0.946	Mus musculus
n269926	Q4VA08	1	0.8	0.817	0.5	0.367	Mus musculus
n269951	Q4VA08	1	0.65	0.89	0.65	0.243	Mus musculus
n269999	Q4VA08	1	0.8	0.977	0.5	0.778	Mus musculus
n270061	Q05C33	1	0.65	0.869	0.4	0.819	Mus musculus
n270185	Q05C33	1	0.7	0.951	0.35	0.925	Mus musculus
n270185	Q4VA08	1	0.65	0.938	0.5	0.735	Mus musculus
n270209	Q05C33	1	0.65	0.973	0.4	0.892	Mus musculus
n270237	Q05C33	1	0.75	0.947	0.25	0.916	Mus musculus
n270333	Q4VA08	1	0.8	0.982	0.45	0.873	Mus musculus
n270436	Q4VA08	1	0.65	0.988	0.55	0.896	Mus musculus
n270457	Q05C33	1	0.75	0.983	0.5	0.947	Mus musculus
n270485	Q05C33	1	0.75	0.97	0.35	0.798	Mus musculus
n270487	Q05C33	1	0.75	0.793	0.35	0.816	Mus musculus
n270505	O54864	1	0.75	0.934	0.3	0.886	Mus musculus
n270505	O88974	1	0.8	0.993	0.45	0.933	Mus musculus
n270539	Q4VA08	1	0.8	0.99	0.55	0.849	Mus musculus
n270550	Q4VA08	1	0.8	0.927	0.55	0.82	Mus musculus
n270567	Q05C33	1	0.75	0.956	0.5	0.941	Mus musculus
n270573	Q05C33	1	0.7	0.981	0.4	0.946	Mus musculus
n270596	Q61188	1	0.8	0.942	0.35	0.83	Mus musculus
n270598	Q05C33	1	0.65	0.93	0.4	0.908	Mus musculus
n270601	Q4VA08	1	0.8	0.988	0.4	0.775	Mus musculus
n270616	Q4VA08	1	0.7	0.987	0.5	0.872	Mus musculus
n270627	Q4VA08	1	0.75	0.916	0.4	0.586	Mus musculus
n270637	Q4VA08	1	0.8	0.99	0.65	0.741	Mus musculus
n270643	Q4VA08	1	0.8	0.974	0.4	0.834	Mus musculus
n270653	Q4VA08	1	0.8	0.958	0.4	0.773	Mus musculus
n270688	Q05C33	1	0.75	0.973	0.45	0.945	Mus musculus
n270690	Q05C33	1	0.75	0.987	0.55	0.944	Mus musculus
n270696	Q05C33	1	0.7	0.967	0.45	0.874	Mus musculus
n270696	Q4VA08	1	0.8	0.958	0.55	0.712	Mus musculus
n270697	Q4VA08	1	0.75	0.964	0.5	0.47	Mus musculus
n270712	Q05C33	1	0.7	0.986	0.5	0.936	Mus musculus
n270732	Q05C33	1	0.75	0.958	0.45	0.932	Mus musculus
n270755	Q4VA08	1	0.75	0.983	0.7	0.835	Mus musculus
n270765	Q4VA08	1	0.75	0.979	0.45	0.844	Mus musculus
n270795	Q05C33	1	0.8	0.963	0.4	0.885	Mus musculus
n270820	Q05C33	1	0.75	0.967	0.4	0.903	Mus musculus
n270826	Q05C33	1	0.7	0.962	0.3	0.921	Mus musculus
n270830	Q05C33	1	0.75	0.939	0.35	0.694	Mus musculus
n270858	I6L9I7	1	0.75	0.709	0.7	0.758	Mus musculus
n270858	Q00899	1	0.8	0.919	0.55	0.87	Mus musculus
n270858	Q8CHK4	1	0.8	0.921	0.55	0.89	Mus musculus
n270887	Q4VA08	1	0.85	0.848	0.4	0.707	Mus musculus
n270905	Q05C33	1	0.8	0.977	0.45	0.932	Mus musculus
n270913	Q4VA08	1	0.75	0.991	0.5	0.856	Mus musculus
n270914	Q4VA08	1	0.75	0.988	0.5	0.795	Mus musculus
n270945	Q05C33	1	0.65	0.977	0.55	0.884	Mus musculus
n270945	Q4VA08	1	0.7	0.973	0.65	0.696	Mus musculus
n270960	Q4VA08	1	0.7	0.992	0.6	0.87	Mus musculus
n270965	Q05C33	1	0.8	0.803	0.2	0.646	Mus musculus
n270970	Q05C33	1	0.8	0.983	0.45	0.944	Mus musculus
n270979	Q4VA08	1	0.7	0.965	0.5	0.644	Mus musculus
n270988	Q4VA08	1	0.65	0.976	0.45	0.776	Mus musculus
n271011	Q05C33	1	0.75	0.773	0.3	0.749	Mus musculus
n271011	Q4VA08	1	0.75	0.62	0.35	0.393	Mus musculus
n271049	Q05C33	1	0.85	0.985	0.5	0.952	Mus musculus
n271076	Q4VA08	1	0.65	0.969	0.55	0.866	Mus musculus
n271077	Q05C33	1	0.75	0.789	0.3	0.677	Mus musculus
n271081	Q4VA08	1	0.75	0.951	0.5	0.481	Mus musculus
n271091	Q05C33	1	0.7	0.96	0.35	0.819	Mus musculus
n271131	Q4VA08	1	0.75	0.966	0.45	0.564	Mus musculus
n271140	Q4VA08	1	0.75	0.866	0.4	0.339	Mus musculus
n271162	Q05C33	1	0.75	0.957	0.5	0.884	Mus musculus
n271192	Q4VA08	1	0.7	0.942	0.45	0.577	Mus musculus
n271254	Q05C33	1	0.65	0.969	0.35	0.806	Mus musculus
n271260	Q4VA08	1	0.75	0.969	0.55	0.718	Mus musculus
n271269	Q05C33	1	0.8	0.923	0.45	0.849	Mus musculus
n271270	Q05C33	1	0.65	0.911	0.4	0.832	Mus musculus
n271273	Q05C33	1	0.75	0.978	0.35	0.869	Mus musculus
n271277	Q05C33	1	0.75	0.977	0.35	0.901	Mus musculus
n271283	Q05C33	1	0.8	0.977	0.5	0.921	Mus musculus
n271302	Q4VA08	1	0.7	0.965	0.4	0.684	Mus musculus
n271316	Q05C33	1	0.65	0.981	0.4	0.914	Mus musculus
n271347	Q05C33	1	0.75	0.974	0.35	0.828	Mus musculus
n271352	Q05C33	1	0.8	0.885	0.25	0.413	Mus musculus
n271364	Q05C33	1	0.8	0.981	0.4	0.913	Mus musculus
n271375	Q4VA08	1	0.8	0.907	0.45	0.439	Mus musculus
n271388	Q05C33	1	0.75	0.903	0.4	0.551	Mus musculus
n271402	Q05C33	1	0.75	0.986	0.5	0.913	Mus musculus
n271408	Q05C33	1	0.65	0.976	0.4	0.952	Mus musculus
n271449	Q05C33	1	0.65	0.948	0.3	0.825	Mus musculus
n271454	Q05C33	1	0.45	0.513	0.25	0.382	Mus musculus
n271459	Q4VA08	1	0.7	0.975	0.5	0.669	Mus musculus
n271462	Q8VE97	1	0.9	0.967	0.65	0.946	Mus musculus
n271471	Q4VA08	1	0.65	0.983	0.6	0.923	Mus musculus
n271477	Q05C33	1	0.8	0.974	0.4	0.914	Mus musculus
n271477	Q4VA08	1	0.8	0.969	0.6	0.808	Mus musculus
n271481	Q05C33	1	0.75	0.988	0.45	0.892	Mus musculus
n271489	Q05C33	1	0.75	0.969	0.35	0.871	Mus musculus
n271495	Q05C33	1	0.85	0.983	0.45	0.875	Mus musculus
n271498	Q4VA08	1	0.8	0.981	0.7	0.771	Mus musculus
n271506	Q05C33	1	0.8	0.982	0.45	0.91	Mus musculus
n271540	Q05C33	1	0.8	0.969	0.25	0.807	Mus musculus
n271568	Q05C33	1	0.8	0.962	0.4	0.862	Mus musculus
n271569	Q05C33	1	0.9	0.86	0.3	0.833	Mus musculus
n271601	Q05C33	1	0.75	0.991	0.5	0.945	Mus musculus
n271624	Q05C33	1	0.75	0.96	0.35	0.743	Mus musculus
n271637	Q4VA08	1	0.9	0.958	0.45	0.758	Mus musculus
n271643	Q05C33	1	0.8	0.982	0.45	0.931	Mus musculus
n271644	Q05C33	1	0.75	0.989	0.4	0.915	Mus musculus
n271659	Q4VA08	1	0.6	0.726	0.2	0.131	Mus musculus
n271671	Q05C33	1	0.6	0.88	0.25	0.897	Mus musculus
n271681	Q05C33	1	0.8	0.928	0.3	0.678	Mus musculus
n271683	Q05C33	1	0.85	0.966	0.4	0.942	Mus musculus
n271684	Q05C33	1	0.85	0.983	0.4	0.926	Mus musculus
n271730	Q4VA08	1	0.7	0.988	0.65	0.866	Mus musculus
n271742	Q05C33	1	0.9	0.917	0.3	0.861	Mus musculus
n271748	Q05C33	1	0.65	0.991	0.6	0.978	Mus musculus
n271769	Q05C33	1	0.7	0.949	0.3	0.819	Mus musculus
n271776	Q4VA08	1	0.75	0.894	0.5	0.588	Mus musculus
n271812	Q05C33	1	0.8	0.77	0.3	0.597	Mus musculus
n271815	Q05C33	1	0.7	0.971	0.4	0.889	Mus musculus
n271815	Q4VA08	1	0.8	0.96	0.6	0.722	Mus musculus
n271826	Q05C33	1	0.7	0.987	0.5	0.847	Mus musculus
n271828	Q05C33	1	0.7	0.986	0.35	0.912	Mus musculus
n271843	Q05C33	1	0.8	0.981	0.4	0.934	Mus musculus
n271843	Q4VA08	1	0.75	0.976	0.5	0.826	Mus musculus
n271858	Q4VA08	1	0.9	0.974	0.6	0.762	Mus musculus
n271859	Q4VA08	1	0.75	0.877	0.45	0.636	Mus musculus
n271869	Q4VA08	1	0.75	0.931	0.6	0.605	Mus musculus
n271880	Q4VA08	1	0.65	0.985	0.55	0.817	Mus musculus
n271881	Q05C33	1	0.7	0.976	0.45	0.898	Mus musculus
n271888	Q05C33	1	0.7	0.967	0.35	0.869	Mus musculus
n271907	Q05C33	1	0.75	0.984	0.4	0.924	Mus musculus
n271916	Q05C33	1	0.75	0.977	0.4	0.951	Mus musculus
n271918	Q05C33	1	0.8	0.981	0.5	0.922	Mus musculus
n271929	Q4VA08	1	0.75	0.955	0.45	0.712	Mus musculus
n271944	Q05C33	1	0.85	0.974	0.3	0.913	Mus musculus
n271949	Q4VA08	1	0.8	0.836	0.35	0.571	Mus musculus
n271961	Q05C33	1	0.85	0.965	0.35	0.88	Mus musculus
n271968	Q05C33	1	0.65	0.973	0.3	0.912	Mus musculus
n271973	Q05C33	1	0.8	0.976	0.3	0.914	Mus musculus
n272000	Q05C33	1	0.8	0.953	0.45	0.868	Mus musculus
n272004	Q05C33	1	0.75	0.944	0.35	0.854	Mus musculus
n272014	Q05C33	1	0.7	0.965	0.5	0.905	Mus musculus
n272014	Q4VA08	1	0.75	0.959	0.45	0.68	Mus musculus
n272021	Q4VA08	1	0.85	0.852	0.45	0.375	Mus musculus
n272030	Q4VA08	1	0.8	0.98	0.35	0.788	Mus musculus
n272072	Q05C33	1	0.85	0.987	0.45	0.947	Mus musculus
n272083	Q4VA08	1	0.9	0.986	0.5	0.394	Mus musculus
n272087	Q05C33	1	0.8	0.836	0.2	0.742	Mus musculus
n272087	Q4VA08	1	0.75	0.693	0.3	0.275	Mus musculus
n272095	Q05C33	1	0.75	0.853	0.2	0.669	Mus musculus
n272098	Q4VA08	1	0.9	0.835	0.4	0.572	Mus musculus
n272107	Q4VA08	1	0.85	0.973	0.45	0.914	Mus musculus
n272113	Q05C33	1	0.75	0.929	0.35	0.905	Mus musculus
n272119	Q05C33	1	0.75	0.926	0.3	0.721	Mus musculus
n272119	Q4VA08	1	0.7	0.899	0.4	0.515	Mus musculus
n272120	Q4VA08	1	0.85	0.964	0.7	0.629	Mus musculus
n272135	Q05C33	1	0.65	0.966	0.45	0.897	Mus musculus
n272135	Q4VA08	1	0.7	0.957	0.55	0.785	Mus musculus
n272159	Q05C33	1	0.8	0.961	0.25	0.842	Mus musculus
n272168	Q05C33	1	0.85	0.964	0.45	0.914	Mus musculus
n272173	Q05C33	1	0.75	0.96	0.35	0.812	Mus musculus
n272174	Q4VA08	1	0.8	0.936	0.4	0.631	Mus musculus
n272178	Q4VA08	1	0.7	0.959	0.6	0.709	Mus musculus
n272183	Q05C33	1	0.85	0.983	0.4	0.871	Mus musculus
n272206	Q05C33	1	0.65	0.909	0.4	0.867	Mus musculus
n272206	Q4VA08	1	0.75	0.866	0.4	0.687	Mus musculus
n272208	Q05C33	1	0.7	0.972	0.4	0.937	Mus musculus
n272216	Q05C33	1	0.7	0.928	0.3	0.826	Mus musculus
n272243	Q4VA08	1	0.75	0.657	0.2	0.271	Mus musculus
n272244	Q4VA08	1	0.75	0.984	0.5	0.792	Mus musculus
n272261	Q05C33	1	0.8	0.876	0.35	0.627	Mus musculus
n272268	Q05C33	1	0.75	0.981	0.45	0.938	Mus musculus
n272286	Q05C33	1	0.8	0.897	0.3	0.708	Mus musculus
n272287	Q05C33	1	0.75	0.986	0.5	0.889	Mus musculus
n272379	Q05C33	1	0.8	0.985	0.4	0.921	Mus musculus
n272385	Q05C33	1	0.8	0.975	0.3	0.932	Mus musculus
n272386	Q05C33	1	0.9	0.989	0.6	0.908	Mus musculus
n272392	Q05C33	1	0.9	0.835	0.15	0.444	Mus musculus
n272424	Q4VA08	1	0.85	0.962	0.55	0.734	Mus musculus
n272428	Q05C33	1	0.75	0.976	0.45	0.875	Mus musculus
n272431	Q05C33	1	0.75	0.979	0.35	0.945	Mus musculus
n272441	Q4VA08	1	0.75	0.964	0.5	0.714	Mus musculus
n272444	Q4VA08	1	0.75	0.935	0.55	0.799	Mus musculus
n272445	Q05C33	1	0.75	0.935	0.4	0.795	Mus musculus
n272445	Q4VA08	1	0.8	0.901	0.35	0.572	Mus musculus
n272502	Q05C33	1	0.75	0.964	0.5	0.839	Mus musculus
n272525	Q4VA08	1	0.75	0.889	0.5	0.689	Mus musculus
n272533	Q05C33	1	0.85	0.986	0.45	0.942	Mus musculus
n272535	O09106	1	0.85	0.902	0.5	0.897	Mus musculus
n272535	O88974	1	0.8	0.935	0.45	0.793	Mus musculus
n272535	Q7TPM0	1	0.9	0.674	0.4	0.872	Mus musculus
n272546	P84104	1	0.85	0.925	0.4	0.92	Mus musculus
n272546	Q8CJG0	1	0.8	0.972	0.3	0.565	Mus musculus
n272546	Q8VE97	1	0.85	0.886	0.5	0.899	Mus musculus
n272569	Q05C33	1	0.65	0.925	0.3	0.962	Mus musculus
n272576	Q8VE97	1	0.9	0.87	0.35	0.872	Mus musculus
n272581	Q4VA08	1	0.85	0.883	0.4	0.654	Mus musculus
n272587	Q4VA08	1	0.75	0.896	0.4	0.597	Mus musculus
n272632	Q05C33	1	0.7	0.991	0.45	0.94	Mus musculus
n272656	Q05C33	1	0.85	0.985	0.4	0.839	Mus musculus
n272668	Q05C33	1	0.75	0.97	0.45	0.913	Mus musculus
n272675	Q05C33	1	0.8	0.963	0.4	0.934	Mus musculus
n272679	Q05C33	1	0.75	0.972	0.4	0.903	Mus musculus
n272692	Q05C33	1	0.75	0.965	0.2	0.871	Mus musculus
n272708	Q05C33	1	0.7	0.98	0.4	0.931	Mus musculus
n272767	Q4VA08	1	0.7	0.976	0.3	0.875	Mus musculus
n272768	Q05C33	1	0.75	0.973	0.45	0.927	Mus musculus
n272768	Q4VA08	1	0.7	0.974	0.6	0.727	Mus musculus
n272804	Q05C33	1	0.65	0.757	0.4	0.578	Mus musculus
n272806	Q4VA08	1	0.8	0.926	0.45	0.639	Mus musculus
n272822	Q05C33	1	0.85	0.966	0.35	0.811	Mus musculus
n272838	P84104	1	0.9	0.961	0.35	0.969	Mus musculus
n272838	Q05C33	1	0.85	0.96	0.35	0.904	Mus musculus
n272838	Q8VE97	1	0.85	0.944	0.45	0.964	Mus musculus
n272841	Q05C33	1	0.7	0.904	0.35	0.665	Mus musculus
n272878	O88974	1	0.75	0.961	0.25	0.913	Mus musculus
n272878	P41230	1	0.8	0.934	0.55	0.742	Mus musculus
n272878	Q80U70	1	0.75	0.87	0.4	0.931	Mus musculus
n272887	Q05C33	1	0.75	0.979	0.35	0.875	Mus musculus
n272913	Q05C33	1	0.8	0.987	0.5	0.945	Mus musculus
n272913	Q4VA08	1	0.8	0.988	0.6	0.813	Mus musculus
n272926	Q4VA08	1	0.9	0.966	0.35	0.848	Mus musculus
n272927	Q05C33	1	0.75	0.976	0.55	0.928	Mus musculus
n272937	Q05C33	1	0.8	0.842	0.25	0.643	Mus musculus
n272943	Q4VA08	1	0.7	0.264	0.3	0.011	Mus musculus
n272989	Q4VA08	1	0.8	0.981	0.5	0.683	Mus musculus
n272997	Q4VA08	1	0.8	0.987	0.6	0.865	Mus musculus
n272999	Q8VE97	0	0.8	0.882	0.35	0.707	Mus musculus
n273012	Q05C33	1	0.7	0.989	0.45	0.917	Mus musculus
n273033	Q05C33	1	0.75	0.896	0.45	0.897	Mus musculus
n273069	Q4VA08	1	0.75	0.987	0.6	0.91	Mus musculus
n273081	Q4VA08	1	0.85	0.961	0.55	0.821	Mus musculus
n273133	Q05C33	1	0.85	0.796	0.25	0.714	Mus musculus
n273140	Q05C33	1	0.8	0.987	0.35	0.853	Mus musculus
n273269	Q05C33	1	0.85	0.98	0.45	0.913	Mus musculus
n273296	Q05C33	1	0.7	0.975	0.35	0.968	Mus musculus
n273329	Q05C33	1	0.75	0.985	0.4	0.906	Mus musculus
n273416	Q05C33	1	0.8	0.847	0.2	0.642	Mus musculus
n273429	Q4VA08	1	0.85	0.84	0.35	0.431	Mus musculus
n273432	Q4VA08	1	0.75	0.934	0.55	0.799	Mus musculus
n273443	Q05C33	1	0.75	0.804	0.45	0.731	Mus musculus
n273506	Q4VA08	1	0.75	0.971	0.5	0.717	Mus musculus
n273508	Q4VA08	1	0.7	0.975	0.45	0.916	Mus musculus
n273513	Q05C33	1	0.7	0.97	0.4	0.879	Mus musculus
n273529	Q05C33	1	0.7	0.989	0.45	0.939	Mus musculus
n273547	Q05C33	1	0.85	0.978	0.3	0.964	Mus musculus
n273558	Q05C33	1	0.75	0.989	0.4	0.934	Mus musculus
n273613	Q05C33	1	0.8	0.983	0.35	0.752	Mus musculus
n273619	O54864	1	0.65	0.878	0.3	0.848	Mus musculus
n273619	O88974	1	0.6	0.987	0.45	0.775	Mus musculus
n273619	P41230	0	0.65	0.972	0.4	0.554	Mus musculus
n273619	Q00899	1	0.6	0.874	0.45	0.656	Mus musculus
n273619	Q80Y84	1	0.6	0.991	0.4	0.785	Mus musculus
n273619	Q9CQJ4	0	0.85	0.875	0.6	0.538	Mus musculus
n273625	Q05C33	1	0.8	0.823	0.35	0.457	Mus musculus
n273643	Q05C33	1	0.8	0.973	0.35	0.893	Mus musculus
n273652	Q4VA08	1	0.7	0.931	0.5	0.505	Mus musculus
n273673	Q05C33	1	0.9	0.956	0.4	0.924	Mus musculus
n273673	Q4VA08	1	0.8	0.951	0.55	0.699	Mus musculus
n273691	Q05C33	1	0.75	0.95	0.35	0.888	Mus musculus
n273694	Q05C33	1	0.65	0.988	0.3	0.944	Mus musculus
n273699	Q05C33	1	0.7	0.984	0.55	0.924	Mus musculus
n273702	Q05C33	1	0.75	0.979	0.35	0.927	Mus musculus
n273704	Q4VA08	1	0.8	0.982	0.5	0.8	Mus musculus
n273709	Q05C33	1	0.8	0.969	0.4	0.895	Mus musculus
n273711	Q05C33	1	0.8	0.97	0.5	0.866	Mus musculus
n273720	Q4VA08	1	0.8	0.975	0.45	0.779	Mus musculus
n273731	Q05C33	1	0.7	0.978	0.5	0.942	Mus musculus
n273737	Q05C33	1	0.7	0.988	0.45	0.954	Mus musculus
n273739	Q05C33	1	0.75	0.918	0.3	0.688	Mus musculus
n273739	Q4VA08	1	0.75	0.851	0.25	0.424	Mus musculus
n273783	Q4VA08	1	0.8	0.724	0.35	0.476	Mus musculus
n273794	Q4VA08	1	0.7	0.941	0.6	0.7	Mus musculus
n273834	Q05C33	1	0.75	0.988	0.45	0.949	Mus musculus
n273836	I6L9I7	1	0.8	0.565	0.65	0.526	Mus musculus
n273836	Q00899	1	0.75	0.89	0.4	0.657	Mus musculus
n273836	Q7TPM0	1	0.65	0.619	0.25	0.805	Mus musculus
n273836	Q80U70	1	0.75	0.861	0.25	0.749	Mus musculus
n273857	Q4VA08	1	0.75	0.99	0.4	0.861	Mus musculus
n273923	Q05C33	1	0.75	0.984	0.4	0.959	Mus musculus
n273938	Q4VA08	1	0.8	0.963	0.5	0.625	Mus musculus
n273946	Q05C33	1	0.85	0.981	0.4	0.924	Mus musculus
n273947	Q05C33	1	0.8	0.975	0.45	0.839	Mus musculus
n273955	Q4VA08	1	0.75	0.933	0.4	0.557	Mus musculus
n274008	Q05C33	1	0.65	0.985	0.5	0.937	Mus musculus
n274025	Q4VA08	1	0.75	0.949	0.45	0.818	Mus musculus
n274037	Q05C33	1	0.75	0.98	0.4	0.868	Mus musculus
n274038	Q4VA08	1	0.75	0.938	0.6	0.511	Mus musculus
n274040	Q05C33	1	0.75	0.982	0.45	0.893	Mus musculus
n274061	Q05C33	1	0.85	0.985	0.55	0.929	Mus musculus
n274076	Q05C33	1	0.85	0.987	0.45	0.919	Mus musculus
n274080	Q05C33	1	0.7	0.967	0.45	0.921	Mus musculus
n274080	Q4VA08	1	0.8	0.961	0.45	0.768	Mus musculus
n274101	Q4VA08	1	0.7	0.94	0.45	0.565	Mus musculus
n274126	Q4VA08	1	0.8	0.943	0.55	0.562	Mus musculus
n274129	Q05C33	1	0.8	0.969	0.45	0.845	Mus musculus
n274171	Q05C33	1	0.85	0.987	0.35	0.909	Mus musculus
n274205	Q05C33	1	0.8	0.926	0.4	0.804	Mus musculus
n274221	Q05C33	1	0.7	0.982	0.4	0.924	Mus musculus
n274221	Q4VA08	1	0.75	0.978	0.6	0.766	Mus musculus
n274238	Q05C33	1	0.9	0.978	0.35	0.891	Mus musculus
n274266	Q61188	1	0.85	0.985	0.5	0.92	Mus musculus
n274274	Q05C33	1	0.75	0.986	0.3	0.907	Mus musculus
n274289	Q4VA08	1	0.65	0.983	0.6	0.757	Mus musculus
n274293	Q4VA08	1	0.75	0.92	0.4	0.624	Mus musculus
n274308	Q4VA08	1	0.8	0.985	0.5	0.629	Mus musculus
n274314	Q4VA08	1	0.75	0.978	0.65	0.896	Mus musculus
n274365	Q05C33	1	0.85	0.77	0.3	0.581	Mus musculus
n274370	Q05C33	1	0.7	0.979	0.3	0.953	Mus musculus
n274378	Q4VA08	1	0.75	0.977	0.7	0.775	Mus musculus
n274395	Q05C33	1	0.8	0.717	0.25	0.764	Mus musculus
n274408	Q05C33	1	0.65	0.974	0.35	0.842	Mus musculus
n274431	Q4VA08	1	0.7	0.985	0.6	0.813	Mus musculus
n274453	Q05C33	1	0.6	0.921	0.4	0.871	Mus musculus
n274468	I6L9I7	1	0.55	0.766	0.7	0.825	Mus musculus
n274495	Q05C33	1	0.65	0.979	0.35	0.948	Mus musculus
n274521	Q4VA08	1	0.75	0.945	0.45	0.777	Mus musculus
n274579	Q05C33	1	0.65	0.97	0.55	0.866	Mus musculus
n274583	Q05C33	1	0.75	0.969	0.4	0.925	Mus musculus
n274584	Q05C33	1	0.7	0.98	0.4	0.9	Mus musculus
n274584	Q4VA08	1	0.8	0.983	0.4	0.705	Mus musculus
n274612	Q05C33	1	0.75	0.993	0.5	0.957	Mus musculus
n274625	Q05C33	1	0.8	0.992	0.6	0.94	Mus musculus
n274628	Q4VA08	1	0.75	0.961	0.4	0.546	Mus musculus
n274638	Q05C33	1	0.8	0.947	0.45	0.934	Mus musculus
n274647	Q4VA08	1	0.75	0.969	0.4	0.777	Mus musculus
n274658	Q05C33	1	0.75	0.971	0.3	0.806	Mus musculus
n274661	Q4VA08	1	0.75	0.909	0.5	0.762	Mus musculus
n274688	Q4VA08	1	0.8	0.99	0.45	0.829	Mus musculus
n274689	Q4VA08	1	0.85	0.549	0.35	0.11	Mus musculus
n274690	Q05C33	1	0.8	0.981	0.45	0.883	Mus musculus
n274690	Q4VA08	1	0.85	0.979	0.5	0.73	Mus musculus
n274700	Q05C33	1	0.65	0.974	0.4	0.822	Mus musculus
n274710	Q05C33	1	0.75	0.916	0.15	0.815	Mus musculus
n274719	Q05C33	1	0.7	0.976	0.5	0.85	Mus musculus
n274723	Q05C33	1	0.6	0.899	0.35	0.811	Mus musculus
n274741	Q4VA08	1	0.75	0.956	0.55	0.684	Mus musculus
n274772	Q05C33	1	0.7	0.978	0.5	0.933	Mus musculus
n274788	Q05C33	1	0.65	0.989	0.55	0.939	Mus musculus
n274817	Q05C33	1	0.8	0.979	0.55	0.935	Mus musculus
n274837	Q4VA08	1	0.85	0.988	0.4	0.729	Mus musculus
n274841	Q05C33	1	0.65	0.969	0.4	0.924	Mus musculus
n274875	Q4VA08	1	0.8	0.839	0.45	0.507	Mus musculus
n274878	Q05C33	1	0.8	0.98	0.5	0.901	Mus musculus
n274880	Q4VA08	1	0.7	0.955	0.35	0.538	Mus musculus
n274891	Q4VA08	1	0.8	0.915	0.4	0.773	Mus musculus
n274917	Q05C33	1	0.75	0.941	0.3	0.704	Mus musculus
n274929	Q4VA08	1	0.75	0.904	0.4	0.766	Mus musculus
n274932	Q05C33	1	0.65	0.886	0.35	0.876	Mus musculus
n274943	Q05C33	1	0.65	0.973	0.3	0.918	Mus musculus
n274947	Q05C33	1	0.7	0.976	0.4	0.869	Mus musculus
n274956	Q05C33	1	0.85	0.989	0.4	0.863	Mus musculus
n274997	Q05C33	1	0.8	0.961	0.3	0.86	Mus musculus
n274997	Q4VA08	1	0.7	0.952	0.4	0.76	Mus musculus
n274998	Q4VA08	1	0.7	0.987	0.55	0.819	Mus musculus
n275006	Q4VA08	1	0.7	0.935	0.45	0.708	Mus musculus
n275018	Q05C33	1	0.75	0.951	0.35	0.874	Mus musculus
n275029	Q05C33	1	0.65	0.944	0.4	0.852	Mus musculus
n275043	Q05C33	1	0.75	0.98	0.4	0.91	Mus musculus
n275050	Q05C33	1	0.7	0.966	0.55	0.949	Mus musculus
n275061	Q4VA08	1	0.8	0.991	0.5	0.837	Mus musculus
n275062	Q05C33	1	0.8	0.984	0.5	0.896	Mus musculus
n275066	Q05C33	1	0.7	0.979	0.35	0.936	Mus musculus
n275068	Q05C33	1	0.6	0.967	0.35	0.916	Mus musculus
n275076	Q05C33	1	0.7	0.839	0.2	0.821	Mus musculus
n275106	Q8CJG0	1	0.7	0.99	0.25	0.725	Mus musculus
n275113	Q05C33	1	0.75	0.975	0.4	0.932	Mus musculus
n275140	Q4VA08	1	0.8	0.935	0.3	0.506	Mus musculus
n275144	Q05C33	1	0.7	0.987	0.3	0.947	Mus musculus
n275144	Q4VA08	1	0.8	0.986	0.5	0.886	Mus musculus
n275153	Q4VA08	1	0.8	0.99	0.45	0.78	Mus musculus
n275154	Q05C33	1	0.85	0.918	0.3	0.727	Mus musculus
n275156	Q05C33	1	0.7	0.982	0.4	0.946	Mus musculus
n275163	Q05C33	1	0.75	0.985	0.5	0.928	Mus musculus
n275171	Q05C33	1	0.7	0.821	0.25	0.446	Mus musculus
n275218	Q05C33	1	0.75	0.988	0.4	0.945	Mus musculus
n275239	Q4VA08	1	0.8	0.967	0.45	0.801	Mus musculus
n275254	Q05C33	1	0.85	0.953	0.45	0.828	Mus musculus
n275266	Q4VA08	1	0.75	0.733	0.4	0.541	Mus musculus
n275272	Q05C33	1	0.85	0.982	0.3	0.817	Mus musculus
n275290	Q05C33	1	0.7	0.968	0.3	0.818	Mus musculus
n275293	Q05C33	1	0.75	0.745	0.45	0.576	Mus musculus
n275296	Q4VA08	1	0.85	0.946	0.5	0.608	Mus musculus
n275316	Q05C33	1	0.75	0.974	0.4	0.92	Mus musculus
n275328	Q05C33	1	0.75	0.987	0.35	0.93	Mus musculus
n275335	Q05C33	1	0.75	0.989	0.45	0.939	Mus musculus
n275336	Q4VA08	1	0.8	0.984	0.4	0.847	Mus musculus
n275357	Q05C33	1	0.75	0.97	0.45	0.872	Mus musculus
n275361	Q05C33	1	0.65	0.986	0.4	0.949	Mus musculus
n275407	Q05C33	1	0.75	0.982	0.6	0.87	Mus musculus
n275425	Q05C33	1	0.75	0.973	0.45	0.951	Mus musculus
n275447	Q05C33	1	0.7	0.983	0.45	0.898	Mus musculus
n275449	Q05C33	1	0.8	0.986	0.45	0.955	Mus musculus
n275454	Q05C33	1	0.7	0.903	0.35	0.881	Mus musculus
n275463	Q05C33	1	0.8	0.905	0.35	0.602	Mus musculus
n275463	Q4VA08	1	0.9	0.844	0.25	0.268	Mus musculus
n275479	Q05C33	1	0.8	0.984	0.45	0.914	Mus musculus
n275503	Q05C33	1	0.8	0.987	0.5	0.949	Mus musculus
n275527	Q05C33	1	0.85	0.985	0.4	0.899	Mus musculus
n275534	Q05C33	1	0.85	0.971	0.45	0.771	Mus musculus
n275550	Q05C33	1	0.85	0.99	0.35	0.917	Mus musculus
n275559	Q4VA08	1	0.8	0.978	0.5	0.85	Mus musculus
n275609	Q4VA08	1	0.7	0.968	0.5	0.757	Mus musculus
n275622	Q4VA08	1	0.8	0.957	0.4	0.444	Mus musculus
n275643	Q4VA08	1	0.75	0.825	0.4	0.58	Mus musculus
n275648	Q05C33	1	0.65	0.97	0.45	0.918	Mus musculus
n275661	Q05C33	1	0.75	0.813	0.45	0.625	Mus musculus
n275661	Q4VA08	1	0.75	0.72	0.45	0.367	Mus musculus
n275690	Q4VA08	1	0.7	0.945	0.45	0.509	Mus musculus
n275695	Q05C33	1	0.85	0.968	0.35	0.773	Mus musculus
n275701	Q05C33	1	0.55	0.837	0.45	0.708	Mus musculus
n275706	Q05C33	1	0.85	0.978	0.4	0.88	Mus musculus
n275711	Q4VA08	1	0.75	0.955	0.5	0.658	Mus musculus
n275712	Q8CJG0	1	0.85	0.942	0.1	0.149	Mus musculus
n275713	Q05C33	1	0.75	0.97	0.3	0.894	Mus musculus
n275729	Q05C33	1	0.75	0.968	0.45	0.923	Mus musculus
n275755	Q05C33	1	0.85	0.969	0.4	0.842	Mus musculus
n275760	Q05C33	1	0.7	0.988	0.45	0.939	Mus musculus
n275777	Q4VA08	1	0.75	0.924	0.45	0.469	Mus musculus
n275785	Q05C33	1	0.7	0.985	0.45	0.861	Mus musculus
n275811	Q4VA08	1	0.8	0.96	0.4	0.629	Mus musculus
n275833	P84104	1	0.85	0.692	0.45	0.687	Mus musculus
n275833	Q8VE97	0	0.9	0.638	0.45	0.569	Mus musculus
n275837	Q4VA08	1	0.8	0.92	0.55	0.587	Mus musculus
n275845	Q05C33	1	0.6	0.882	0.3	0.909	Mus musculus
n275858	Q4VA08	1	0.85	0.837	0.3	0.559	Mus musculus
n275861	Q05C33	1	0.8	0.969	0.4	0.826	Mus musculus
n275907	Q05C33	1	0.8	0.942	0.25	0.832	Mus musculus
n275917	Q4VA08	1	0.55	0.942	0.55	0.682	Mus musculus
n275947	Q4VA08	1	0.85	0.874	0.45	0.669	Mus musculus
n276009	Q05C33	1	0.7	0.973	0.3	0.888	Mus musculus
n276034	Q4VA08	1	0.65	0.962	0.5	0.749	Mus musculus
n276037	Q05C33	1	0.75	0.976	0.5	0.892	Mus musculus
n276041	Q05C33	1	0.75	0.779	0.35	0.68	Mus musculus
n276044	Q05C33	1	0.8	0.894	0.35	0.686	Mus musculus
n276044	Q4VA08	1	0.8	0.829	0.35	0.395	Mus musculus
n276061	Q05C33	1	0.75	0.981	0.3	0.796	Mus musculus
n276061	Q4VA08	1	0.8	0.978	0.4	0.622	Mus musculus
n276093	Q05C33	1	0.7	0.93	0.4	0.912	Mus musculus
n276105	Q4VA08	1	0.7	0.978	0.5	0.51	Mus musculus
n276118	Q4VA08	1	0.85	0.969	0.5	0.632	Mus musculus
n276123	Q05C33	1	0.7	0.974	0.3	0.882	Mus musculus
n276124	Q05C33	1	0.75	0.967	0.3	0.847	Mus musculus
n276126	Q05C33	1	0.85	0.889	0.3	0.777	Mus musculus
n276157	Q4VA08	1	0.55	0.462	0.25	0.486	Mus musculus
n276179	Q05C33	1	0.75	0.984	0.4	0.952	Mus musculus
n276198	Q05C33	1	0.65	0.973	0.35	0.781	Mus musculus
n276216	Q05C33	1	0.7	0.989	0.45	0.918	Mus musculus
n276224	Q4VA08	1	0.85	0.846	0.3	0.78	Mus musculus
n276235	Q05C33	1	0.7	0.985	0.45	0.918	Mus musculus
n276251	Q05C33	1	0.75	0.952	0.3	0.817	Mus musculus
n276254	Q05C33	1	0.65	0.964	0.45	0.936	Mus musculus
n276259	Q05C33	1	0.75	0.984	0.3	0.926	Mus musculus
n276263	Q05C33	1	0.75	0.949	0.35	0.895	Mus musculus
n276263	Q4VA08	1	0.75	0.908	0.45	0.642	Mus musculus
n276268	Q05C33	1	0.8	0.971	0.45	0.898	Mus musculus
n276276	Q8CJG0	1	0.95	0.988	0.35	0.777	Mus musculus
n276280	Q05C33	1	0.8	0.972	0.45	0.932	Mus musculus
n276280	Q4VA08	1	0.7	0.966	0.6	0.791	Mus musculus
n276297	Q05C33	1	0.7	0.976	0.5	0.927	Mus musculus
n276298	Q05C33	1	0.7	0.982	0.5	0.954	Mus musculus
n276317	Q4VA08	1	0.85	0.959	0.4	0.363	Mus musculus
n276318	Q4VA08	1	0.85	0.971	0.4	0.766	Mus musculus
n276326	Q05C33	1	0.65	0.899	0.4	0.715	Mus musculus
n276378	Q05C33	1	0.7	0.945	0.3	0.913	Mus musculus
n276380	Q05C33	1	0.75	0.973	0.5	0.87	Mus musculus
n276396	Q05C33	1	0.75	0.962	0.3	0.932	Mus musculus
n276401	Q61188	1	0.9	0.946	0.5	0.831	Mus musculus
n276405	Q4VA08	1	0.75	0.868	0.35	0.821	Mus musculus
n276429	Q05C33	1	0.8	0.948	0.3	0.856	Mus musculus
n276455	Q4VA08	1	0.65	0.947	0.3	0.695	Mus musculus
n276457	Q05C33	1	0.8	0.99	0.45	0.955	Mus musculus
n276461	Q05C33	1	0.7	0.816	0.25	0.4	Mus musculus
n276505	Q05C33	1	0.8	0.988	0.45	0.943	Mus musculus
n276517	Q4VA08	1	0.85	0.955	0.55	0.735	Mus musculus
n276537	Q4VA08	1	0.75	0.878	0.45	0.545	Mus musculus
n276562	Q05C33	1	0.75	0.966	0.4	0.958	Mus musculus
n276573	Q4VA08	1	0.8	0.821	0.35	0.466	Mus musculus
n276574	Q05C33	1	0.75	0.949	0.4	0.751	Mus musculus
n276579	Q05C33	1	0.75	0.956	0.25	0.822	Mus musculus
n276591	Q05C33	1	0.8	0.955	0.5	0.68	Mus musculus
n276607	Q05C33	1	0.75	0.982	0.45	0.935	Mus musculus
n276608	Q05C33	1	0.8	0.833	0.4	0.647	Mus musculus
n276635	Q05C33	1	0.8	0.983	0.45	0.949	Mus musculus
n276658	Q05C33	1	0.65	0.897	0.35	0.839	Mus musculus
n276675	Q05C33	1	0.8	0.908	0.3	0.913	Mus musculus
n276679	Q05C33	1	0.75	0.955	0.3	0.9	Mus musculus
n276728	Q05C33	1	0.6	0.963	0.45	0.928	Mus musculus
n276746	Q4VA08	1	0.75	0.973	0.55	0.857	Mus musculus
n276748	Q05C33	1	0.75	0.991	0.35	0.948	Mus musculus
n276748	Q4VA08	1	0.85	0.989	0.6	0.868	Mus musculus
n276780	O88974	1	0.75	0.995	0.45	0.967	Mus musculus
n276780	Q2YDW7	1	0.8	0.977	0.6	0.959	Mus musculus
n276780	Q7TPM0	1	0.8	0.786	0.45	0.969	Mus musculus
n276846	Q05C33	1	0.7	0.844	0.3	0.629	Mus musculus
n276901	Q05C33	1	0.75	0.919	0.3	0.744	Mus musculus
n276926	Q05C33	1	0.85	0.98	0.35	0.874	Mus musculus
n276926	Q4VA08	1	0.8	0.976	0.35	0.676	Mus musculus
n276931	Q05C33	1	0.85	0.851	0.35	0.725	Mus musculus
n276931	Q4VA08	1	0.75	0.771	0.4	0.451	Mus musculus
n276952	Q4VA08	1	0.7	0.971	0.6	0.771	Mus musculus
n276983	Q4VA08	1	0.5	0.658	0.2	0.118	Mus musculus
n276997	Q05C33	1	0.8	0.974	0.45	0.916	Mus musculus
n277016	Q05C33	1	0.8	0.85	0.35	0.716	Mus musculus
n277027	Q4VA08	1	0.7	0.986	0.65	0.798	Mus musculus
n277121	Q05C33	1	0.8	0.812	0.4	0.799	Mus musculus
n277156	Q05C33	1	0.9	0.981	0.35	0.792	Mus musculus
n277157	Q05C33	1	0.7	0.958	0.3	0.716	Mus musculus
n277159	Q05C33	1	0.8	0.964	0.45	0.847	Mus musculus
n277169	Q05C33	1	0.65	0.969	0.45	0.883	Mus musculus
n277173	Q05C33	1	0.8	0.975	0.4	0.846	Mus musculus
n277177	Q05C33	1	0.7	0.98	0.45	0.941	Mus musculus
n277212	Q4VA08	1	0.85	0.943	0.25	0.651	Mus musculus
n277224	Q05C33	1	0.75	0.975	0.3	0.905	Mus musculus
n277224	Q8CJG0	1	0.8	0.988	0.25	0.761	Mus musculus
n277243	Q05C33	1	0.85	0.914	0.35	0.751	Mus musculus
n277312	Q4VA08	1	0.7	0.794	0.4	0.657	Mus musculus
n277322	Q05C33	1	0.8	0.973	0.4	0.92	Mus musculus
n277358	P84104	1	0.8	0.953	0.3	0.937	Mus musculus
n277365	Q05C33	1	0.65	0.978	0.55	0.873	Mus musculus
n277365	Q4VA08	1	0.6	0.979	0.5	0.676	Mus musculus
n277368	Q05C33	1	0.6	0.888	0.2	0.809	Mus musculus
n277396	Q4VA08	1	0.75	0.979	0.55	0.86	Mus musculus
n277426	Q05C33	1	0.75	0.99	0.5	0.903	Mus musculus
n277430	Q4VA08	1	0.75	0.962	0.45	0.703	Mus musculus
n277453	Q05C33	1	0.7	0.971	0.6	0.949	Mus musculus
n277485	Q05C33	1	0.7	0.939	0.35	0.731	Mus musculus
n277492	Q4VA08	1	0.7	0.777	0.3	0.35	Mus musculus
n277522	Q05C33	1	0.8	0.916	0.2	0.658	Mus musculus
n277524	Q05C33	1	0.7	0.962	0.4	0.787	Mus musculus
n277539	Q05C33	1	0.75	0.984	0.5	0.925	Mus musculus
n277542	Q4VA08	1	0.8	0.906	0.55	0.689	Mus musculus
n277549	Q05C33	1	0.8	0.986	0.45	0.897	Mus musculus
n277550	Q05C33	1	0.75	0.977	0.45	0.874	Mus musculus
n277572	Q05C33	1	0.85	0.885	0.35	0.579	Mus musculus
n277611	Q05C33	1	0.8	0.972	0.3	0.932	Mus musculus
n277620	Q05C33	1	0.75	0.936	0.4	0.898	Mus musculus
n277631	Q05C33	1	0.9	0.829	0.4	0.673	Mus musculus
n277631	Q4VA08	1	0.75	0.779	0.4	0.357	Mus musculus
n277655	Q05C33	1	0.7	0.97	0.3	0.668	Mus musculus
n277660	Q4VA08	1	0.75	0.912	0.5	0.455	Mus musculus
n277685	Q05C33	1	0.8	0.903	0.25	0.87	Mus musculus
n277705	Q05C33	1	0.75	0.891	0.4	0.881	Mus musculus
n277711	Q05C33	1	0.75	0.954	0.5	0.894	Mus musculus
n277729	Q05C33	1	0.75	0.946	0.45	0.875	Mus musculus
n277774	Q05C33	1	0.75	0.973	0.45	0.924	Mus musculus
n277779	Q05C33	1	0.55	0.963	0.45	0.878	Mus musculus
n277787	Q05C33	1	0.8	0.973	0.3	0.813	Mus musculus
n277810	Q05C33	1	0.7	0.989	0.45	0.951	Mus musculus
n277818	Q8CJG0	1	0.8	0.985	0.25	0.711	Mus musculus
n277840	Q4VA08	1	0.75	0.982	0.45	0.678	Mus musculus
n277850	Q05C33	1	0.75	0.974	0.5	0.894	Mus musculus
n277851	Q4VA08	1	0.7	0.958	0.6	0.86	Mus musculus
n277861	Q05C33	1	0.85	0.97	0.3	0.783	Mus musculus
n277861	Q4VA08	1	0.85	0.955	0.5	0.43	Mus musculus
n277881	Q4VA08	1	0.7	0.916	0.65	0.729	Mus musculus
n277887	Q05C33	1	0.8	0.947	0.4	0.759	Mus musculus
n277903	Q05C33	1	0.75	0.98	0.45	0.939	Mus musculus
n277912	Q05C33	1	0.8	0.987	0.45	0.94	Mus musculus
n277916	Q05C33	1	0.75	0.983	0.4	0.935	Mus musculus
n277918	Q05C33	1	0.8	0.828	0.25	0.863	Mus musculus
n277921	Q05C33	1	0.7	0.983	0.45	0.927	Mus musculus
n277926	Q05C33	1	0.7	0.969	0.45	0.783	Mus musculus
n277929	Q05C33	1	0.75	0.982	0.55	0.946	Mus musculus
n277942	Q05C33	1	0.85	0.972	0.4	0.895	Mus musculus
n278028	Q4VA08	1	0.8	0.993	0.65	0.836	Mus musculus
n278037	Q4VA08	1	0.75	0.945	0.45	0.49	Mus musculus
n278042	Q05C33	1	0.75	0.962	0.3	0.618	Mus musculus
n278063	Q05C33	1	0.8	0.99	0.55	0.944	Mus musculus
n278065	Q05C33	1	0.85	0.947	0.2	0.82	Mus musculus
n278068	Q05C33	1	0.65	0.972	0.55	0.915	Mus musculus
n278068	Q4VA08	1	0.7	0.968	0.6	0.756	Mus musculus
n278071	Q05C33	1	0.8	0.984	0.4	0.944	Mus musculus
n278076	Q4VA08	1	0.7	0.986	0.55	0.788	Mus musculus
n278085	Q05C33	1	0.75	0.991	0.35	0.899	Mus musculus
n278087	Q05C33	1	0.75	0.988	0.5	0.933	Mus musculus
n278101	Q05C33	1	0.75	0.87	0.4	0.872	Mus musculus
n278120	Q05C33	1	0.8	0.983	0.45	0.915	Mus musculus
n278123	Q4VA08	1	0.8	0.475	0.25	0.11	Mus musculus
n278159	Q4VA08	1	0.75	0.926	0.5	0.565	Mus musculus
n278358	Q4VA08	1	0.8	0.985	0.65	0.689	Mus musculus
n278412	Q4VA08	1	0.8	0.899	0.35	0.576	Mus musculus
n278448	Q4VA08	1	0.85	0.56	0.35	0.37	Mus musculus
n278464	Q05C33	1	0.7	0.99	0.4	0.925	Mus musculus
n278473	Q61188	1	0.8	0.928	0.35	0.722	Mus musculus
n278520	Q05C33	1	0.7	0.987	0.4	0.892	Mus musculus
n278587	Q05C33	1	0.7	0.979	0.35	0.927	Mus musculus
n278604	Q4VA08	1	0.75	0.908	0.4	0.682	Mus musculus
n278614	Q05C33	1	0.75	0.986	0.3	0.919	Mus musculus
n278628	Q4VA08	1	0.75	0.982	0.4	0.841	Mus musculus
n278680	Q4VA08	1	0.6	0.873	0.35	0.674	Mus musculus
n278688	Q05C33	1	0.7	0.983	0.4	0.899	Mus musculus
n278699	Q05C33	1	0.85	0.947	0.5	0.816	Mus musculus
n278706	Q4VA08	1	0.75	0.871	0.4	0.761	Mus musculus
n278725	Q4VA08	1	0.8	0.968	0.35	0.74	Mus musculus
n278731	Q05C33	1	0.7	0.949	0.2	0.477	Mus musculus
n278780	Q05C33	1	0.75	0.957	0.3	0.746	Mus musculus
n278780	Q4VA08	1	0.8	0.933	0.3	0.525	Mus musculus
n278793	Q05C33	1	0.65	0.982	0.45	0.93	Mus musculus
n278812	Q4VA08	1	0.75	0.856	0.4	0.732	Mus musculus
n278837	Q05C33	1	0.65	0.976	0.5	0.889	Mus musculus
n278837	Q4VA08	1	0.75	0.967	0.55	0.766	Mus musculus
n278848	Q05C33	1	0.8	0.875	0.35	0.808	Mus musculus
n278863	Q05C33	1	0.85	0.987	0.35	0.955	Mus musculus
n278891	Q4VA08	1	0.7	0.529	0.3	0.215	Mus musculus
n278906	Q05C33	1	0.8	0.984	0.3	0.764	Mus musculus
n278912	Q05C33	1	0.75	0.991	0.45	0.957	Mus musculus
n278920	Q05C33	1	0.8	0.964	0.45	0.906	Mus musculus
n278928	Q05C33	1	0.75	0.981	0.4	0.936	Mus musculus
n279015	Q05C33	1	0.8	0.92	0.35	0.889	Mus musculus
n279019	Q4VA08	1	0.7	0.43	0.3	0.199	Mus musculus
n279025	Q4VA08	1	0.75	0.897	0.4	0.484	Mus musculus
n279029	Q8CJG0	1	0.75	0.947	0.25	0.698	Mus musculus
n279047	Q05C33	1	0.8	0.912	0.35	0.786	Mus musculus
n279049	Q05C33	1	0.65	0.752	0.25	0.351	Mus musculus
n279074	Q05C33	1	0.7	0.982	0.3	0.941	Mus musculus
n279083	Q05C33	1	0.75	0.926	0.4	0.789	Mus musculus
n279093	Q05C33	1	0.85	0.848	0.45	0.784	Mus musculus
n279115	Q4VA08	1	0.9	0.931	0.5	0.698	Mus musculus
n279124	Q05C33	1	0.8	0.986	0.5	0.937	Mus musculus
n279152	Q05C33	1	0.75	0.981	0.5	0.879	Mus musculus
n279156	Q05C33	1	0.8	0.974	0.25	0.886	Mus musculus
n279175	Q05C33	1	0.75	0.983	0.4	0.899	Mus musculus
n279181	Q05C33	1	0.85	0.988	0.4	0.925	Mus musculus
n279185	Q05C33	1	0.65	0.963	0.25	0.952	Mus musculus
n279201	Q05C33	1	0.7	0.983	0.35	0.93	Mus musculus
n279201	Q4VA08	1	0.7	0.978	0.45	0.764	Mus musculus
n279227	Q4VA08	1	0.7	0.935	0.6	0.385	Mus musculus
n279237	Q4VA08	1	0.75	0.979	0.45	0.676	Mus musculus
n279254	Q4VA08	1	0.8	0.956	0.35	0.412	Mus musculus
n279264	Q4VA08	1	0.75	0.94	0.45	0.793	Mus musculus
n279266	Q4VA08	1	0.75	0.971	0.45	0.715	Mus musculus
n279269	Q05C33	1	0.65	0.971	0.4	0.961	Mus musculus
n279270	Q4VA08	1	0.85	0.91	0.5	0.765	Mus musculus
n279279	Q05C33	1	0.7	0.833	0.25	0.844	Mus musculus
n279279	Q8CJG0	1	0.8	0.892	0.25	0.6	Mus musculus
n279289	Q4VA08	1	0.75	0.865	0.45	0.527	Mus musculus
n279309	Q4VA08	1	0.8	0.97	0.55	0.771	Mus musculus
n279332	Q05C33	1	0.55	0.971	0.25	0.934	Mus musculus
n279354	Q05C33	1	0.85	0.974	0.35	0.921	Mus musculus
n279419	Q05C33	1	0.75	0.97	0.3	0.896	Mus musculus
n279432	Q05C33	1	0.8	0.972	0.4	0.863	Mus musculus
n279458	Q05C33	1	0.7	0.96	0.35	0.865	Mus musculus
n279472	Q05C33	1	0.65	0.951	0.4	0.872	Mus musculus
n279479	Q8CJG0	1	0.65	0.966	0.35	0.556	Mus musculus
n279493	Q4VA08	1	0.75	0.933	0.4	0.424	Mus musculus
n279502	Q05C33	1	0.75	0.965	0.4	0.902	Mus musculus
n279502	Q4VA08	1	0.7	0.95	0.6	0.784	Mus musculus
n279523	Q05C33	1	0.85	0.862	0.3	0.807	Mus musculus
n279524	Q4VA08	1	0.75	0.317	0.4	0.144	Mus musculus
n279526	Q05C33	1	0.5	0.983	0.5	0.946	Mus musculus
n279528	Q05C33	1	0.8	0.991	0.3	0.937	Mus musculus
n279571	Q05C33	1	0.8	0.982	0.45	0.937	Mus musculus
n279593	Q4VA08	1	0.8	0.697	0.35	0.332	Mus musculus
n279626	Q4VA08	1	0.75	0.914	0.6	0.799	Mus musculus
n279645	Q05C33	1	0.75	0.949	0.4	0.937	Mus musculus
n279697	Q4VA08	1	0.9	0.962	0.25	0.714	Mus musculus
n279786	Q05C33	1	0.8	0.934	0.3	0.827	Mus musculus
n279830	Q05C33	1	0.75	0.987	0.55	0.952	Mus musculus
n279850	P84104	1	0.8	0.968	0.5	0.971	Mus musculus
n279850	Q8VE97	1	0.7	0.961	0.5	0.959	Mus musculus
n279882	Q4VA08	1	0.65	0.988	0.65	0.772	Mus musculus
n279903	Q4VA08	1	0.8	0.987	0.55	0.88	Mus musculus
n279913	Q05C33	1	0.7	0.971	0.4	0.928	Mus musculus
n279945	Q4VA08	1	0.6	0.963	0.6	0.732	Mus musculus
n279979	Q05C33	1	0.85	0.942	0.3	0.936	Mus musculus
n279982	Q05C33	1	0.85	0.973	0.35	0.888	Mus musculus
n280020	Q4VA08	1	0.75	0.922	0.3	0.787	Mus musculus
n280030	Q05C33	1	0.75	0.958	0.5	0.886	Mus musculus
n280064	Q4VA08	1	0.7	0.992	0.65	0.821	Mus musculus
n280089	Q4VA08	1	0.75	0.952	0.5	0.541	Mus musculus
n280121	Q4VA08	1	0.9	0.972	0.65	0.809	Mus musculus
n280135	Q05C33	1	0.85	0.935	0.35	0.819	Mus musculus
n280168	Q4VA08	1	0.75	0.972	0.45	0.737	Mus musculus
n280197	Q05C33	1	0.8	0.974	0.45	0.903	Mus musculus
n280200	Q05C33	1	0.8	0.983	0.6	0.876	Mus musculus
n280205	Q05C33	1	0.65	0.967	0.5	0.866	Mus musculus
n280233	Q4VA08	1	0.8	0.78	0.35	0.47	Mus musculus
n280234	Q05C33	1	0.85	0.987	0.5	0.891	Mus musculus
n280247	Q05C33	1	0.8	0.995	0.6	0.951	Mus musculus
n280313	Q4VA08	1	0.75	0.84	0.3	0.509	Mus musculus
n280328	Q4VA08	1	0.85	0.948	0.45	0.614	Mus musculus
n280334	Q05C33	1	0.75	0.985	0.65	0.934	Mus musculus
n280343	Q4VA08	1	0.8	0.904	0.55	0.422	Mus musculus
n280347	Q4VA08	1	0.7	0.963	0.6	0.809	Mus musculus
n280375	Q05C33	1	0.75	0.966	0.45	0.88	Mus musculus
n280380	Q8CJG0	1	0.85	0.956	0.35	0.713	Mus musculus
n280411	Q05C33	1	0.65	0.929	0.4	0.862	Mus musculus
n280430	Q4VA08	1	0.8	0.981	0.65	0.702	Mus musculus
n280443	Q05C33	1	0.65	0.96	0.3	0.825	Mus musculus
n280450	Q05C33	1	0.75	0.966	0.5	0.839	Mus musculus
n280457	Q05C33	1	0.8	0.976	0.5	0.803	Mus musculus
n280462	Q4VA08	1	0.6	0.976	0.45	0.698	Mus musculus
n280495	Q05C33	1	0.9	0.959	0.35	0.934	Mus musculus
n280497	Q05C33	1	0.75	0.954	0.3	0.876	Mus musculus
n280504	Q4VA08	1	0.85	0.882	0.3	0.397	Mus musculus
n280521	Q05C33	1	0.85	0.986	0.45	0.892	Mus musculus
n280540	Q05C33	1	0.65	0.941	0.4	0.82	Mus musculus
n280540	Q4VA08	1	0.7	0.908	0.45	0.642	Mus musculus
n280553	Q05C33	1	0.75	0.974	0.2	0.878	Mus musculus
n280602	Q05C33	1	0.7	0.971	0.4	0.917	Mus musculus
n280633	Q05C33	1	0.7	0.919	0.35	0.852	Mus musculus
n280633	Q4VA08	1	0.65	0.843	0.4	0.466	Mus musculus
n280690	O88974	1	0.85	0.976	0.4	0.508	Mus musculus
n280690	Q7TPM0	1	0.9	0.814	0.35	0.795	Mus musculus
n280690	Q8CHK4	1	0.8	0.921	0.5	0.574	Mus musculus
n280746	Q05C33	1	0.8	0.96	0.5	0.943	Mus musculus
n280759	Q05C33	1	0.85	0.981	0.4	0.947	Mus musculus
n280766	Q05C33	1	0.75	0.958	0.5	0.898	Mus musculus
n280773	Q05C33	1	0.8	0.914	0.4	0.807	Mus musculus
n280774	Q05C33	1	0.75	0.979	0.4	0.806	Mus musculus
n280776	Q05C33	1	0.75	0.907	0.45	0.752	Mus musculus
n280793	Q05C33	1	0.8	0.934	0.3	0.786	Mus musculus
n280793	Q4VA08	1	0.8	0.883	0.45	0.472	Mus musculus
n280870	Q05C33	1	0.75	0.958	0.35	0.911	Mus musculus
n280887	Q4VA08	1	0.8	0.977	0.5	0.768	Mus musculus
n280901	Q4VA08	1	0.85	0.966	0.4	0.782	Mus musculus
n280950	Q05C33	1	0.75	0.953	0.35	0.833	Mus musculus
n280961	Q05C33	1	0.8	0.984	0.45	0.942	Mus musculus
n280970	Q05C33	1	0.75	0.977	0.4	0.923	Mus musculus
n281010	Q05C33	1	0.8	0.896	0.25	0.865	Mus musculus
n281026	Q4VA08	1	0.6	0.973	0.7	0.796	Mus musculus
n281084	Q05C33	1	0.7	0.955	0.35	0.919	Mus musculus
n281140	Q05C33	1	0.8	0.987	0.3	0.952	Mus musculus
n281187	Q05C33	1	0.7	0.966	0.5	0.951	Mus musculus
n281198	Q4VA08	1	0.65	0.97	0.45	0.85	Mus musculus
n281201	P84104	1	0.8	0.88	0.35	0.836	Mus musculus
n281201	Q8VE97	1	0.75	0.842	0.5	0.805	Mus musculus
n281394	Q05C33	1	0.75	0.986	0.45	0.938	Mus musculus
n281397	Q4VA08	1	0.8	0.911	0.4	0.332	Mus musculus
n281423	Q4VA08	1	0.75	0.981	0.45	0.905	Mus musculus
n281449	Q05C33	1	0.8	0.906	0.35	0.765	Mus musculus
n281449	Q4VA08	1	0.9	0.856	0.5	0.563	Mus musculus
n281489	Q05C33	1	0.7	0.96	0.5	0.876	Mus musculus
n281502	O54864	1	0.85	0.969	0.4	0.909	Mus musculus
n281502	O88974	1	0.85	0.998	0.5	0.971	Mus musculus
n281502	Q7TPM0	1	0.95	0.939	0.3	0.959	Mus musculus
n281502	Q80U70	1	0.9	0.992	0.45	0.974	Mus musculus
n281502	Q80Y84	1	0.8	0.998	0.4	0.959	Mus musculus
n281502	Q9CQJ4	1	0.9	0.982	0.6	0.925	Mus musculus
n281514	Q05C33	1	0.75	0.961	0.35	0.864	Mus musculus
n281515	Q4VA08	1	0.75	0.947	0.55	0.695	Mus musculus
n281516	Q4VA08	1	0.75	0.98	0.55	0.797	Mus musculus
n281527	Q05C33	1	0.75	0.985	0.45	0.915	Mus musculus
n281534	Q4VA08	1	0.75	0.985	0.5	0.834	Mus musculus
n281535	Q4VA08	1	0.75	0.986	0.6	0.879	Mus musculus
n281550	Q4VA08	1	0.75	0.988	0.5	0.85	Mus musculus
n281580	Q05C33	1	0.85	0.937	0.55	0.83	Mus musculus
n281595	Q05C33	1	0.85	0.979	0.3	0.896	Mus musculus
n281595	Q4VA08	1	0.85	0.973	0.65	0.737	Mus musculus
n281603	P84104	1	0.85	0.966	0.4	0.879	Mus musculus
n281613	Q05C33	1	0.8	0.963	0.4	0.794	Mus musculus
n281697	Q05C33	1	0.75	0.982	0.4	0.926	Mus musculus
n281697	Q4VA08	1	0.7	0.98	0.55	0.708	Mus musculus
n281709	Q05C33	1	0.8	0.91	0.3	0.889	Mus musculus
n281755	Q4VA08	1	0.75	0.895	0.4	0.795	Mus musculus
n281766	Q05C33	1	0.7	0.988	0.45	0.888	Mus musculus
n281768	Q05C33	1	0.8	0.99	0.45	0.886	Mus musculus
n281805	Q05C33	1	0.7	0.842	0.4	0.842	Mus musculus
n281819	Q4VA08	1	0.8	0.658	0.45	0.463	Mus musculus
n281828	Q05C33	1	0.7	0.871	0.25	0.838	Mus musculus
n281828	Q4VA08	1	0.7	0.771	0.45	0.387	Mus musculus
n281831	Q05C33	1	0.7	0.986	0.5	0.927	Mus musculus
n281832	Q4VA08	1	0.8	0.96	0.45	0.518	Mus musculus
n281866	Q05C33	1	0.65	0.984	0.45	0.975	Mus musculus
n281896	Q4VA08	1	0.7	0.974	0.55	0.82	Mus musculus
n281922	Q4VA08	1	0.6	0.975	0.6	0.727	Mus musculus
n281926	Q05C33	1	0.9	0.948	0.3	0.841	Mus musculus
n282008	Q05C33	1	0.65	0.883	0.35	0.838	Mus musculus
n282011	Q4VA08	1	0.55	0.903	0.5	0.78	Mus musculus
n282034	Q05C33	1	0.75	0.98	0.45	0.769	Mus musculus
n282049	Q05C33	1	0.7	0.986	0.5	0.905	Mus musculus
n282049	Q4VA08	1	0.75	0.983	0.65	0.717	Mus musculus
n282053	Q05C33	1	0.65	0.974	0.4	0.962	Mus musculus
n282073	Q05C33	1	0.7	0.954	0.5	0.914	Mus musculus
n282086	Q05C33	1	0.75	0.963	0.4	0.861	Mus musculus
n282086	Q4VA08	1	0.75	0.951	0.5	0.707	Mus musculus
n282098	Q4VA08	1	0.75	0.962	0.3	0.714	Mus musculus
n282141	Q4VA08	1	0.75	0.944	0.4	0.839	Mus musculus
n282151	Q4VA08	1	0.65	0.949	0.6	0.746	Mus musculus
n282163	Q4VA08	1	0.85	0.97	0.55	0.639	Mus musculus
n282232	Q4VA08	1	0.8	0.975	0.35	0.765	Mus musculus
n282285	Q05C33	1	0.8	0.934	0.35	0.888	Mus musculus
n282369	Q05C33	1	0.8	0.951	0.35	0.641	Mus musculus
n282381	Q05C33	1	0.65	0.917	0.25	0.895	Mus musculus
n282388	Q4VA08	1	0.85	0.96	0.55	0.828	Mus musculus
n282401	P84104	1	0.75	0.897	0.45	0.961	Mus musculus
n282423	Q8VE97	1	0.9	0.846	0.45	0.968	Mus musculus
n282429	Q05C33	1	0.7	0.982	0.5	0.954	Mus musculus
n282435	Q05C33	1	0.8	0.973	0.45	0.872	Mus musculus
n282446	Q05C33	1	0.8	0.98	0.45	0.881	Mus musculus
n282494	Q4VA08	1	0.7	0.751	0.45	0.727	Mus musculus
n282523	Q05C33	1	0.75	0.945	0.35	0.854	Mus musculus
n282549	Q05C33	1	0.8	0.93	0.45	0.871	Mus musculus
n282616	Q05C33	1	0.65	0.906	0.35	0.862	Mus musculus
n282626	Q05C33	1	0.75	0.752	0.35	0.704	Mus musculus
n282629	P84104	1	0.85	0.942	0.5	0.973	Mus musculus
n282695	Q05C33	1	0.7	0.901	0.3	0.748	Mus musculus
n282743	Q05C33	1	0.7	0.877	0.35	0.815	Mus musculus
n282781	Q05C33	1	0.75	0.966	0.3	0.911	Mus musculus
n282788	Q4VA08	1	0.7	0.972	0.7	0.687	Mus musculus
n282809	Q05C33	1	0.9	0.971	0.35	0.946	Mus musculus
n282833	Q4VA08	1	0.7	0.982	0.55	0.753	Mus musculus
n282871	Q05C33	1	0.8	0.994	0.45	0.918	Mus musculus
n282872	Q4VA08	1	0.75	0.595	0.3	0.303	Mus musculus
n282898	Q4VA08	1	0.8	0.946	0.45	0.385	Mus musculus
n282908	Q05C33	1	0.7	0.989	0.5	0.946	Mus musculus
n282923	Q4VA08	1	0.75	0.99	0.7	0.764	Mus musculus
n282936	Q4VA08	1	0.8	0.981	0.55	0.846	Mus musculus
n282965	Q05C33	1	0.7	0.974	0.45	0.924	Mus musculus
n283004	Q4VA08	1	0.85	0.95	0.35	0.649	Mus musculus
n283020	Q05C33	1	0.85	0.99	0.35	0.872	Mus musculus
n283040	Q05C33	1	0.7	0.974	0.45	0.918	Mus musculus
n283040	Q4VA08	1	0.8	0.972	0.5	0.755	Mus musculus
n283046	Q05C33	1	0.8	0.987	0.4	0.877	Mus musculus
n283046	Q4VA08	1	0.85	0.981	0.45	0.655	Mus musculus
n283080	Q05C33	1	0.65	0.979	0.4	0.841	Mus musculus
n283134	Q4VA08	1	0.75	0.942	0.4	0.634	Mus musculus
n283142	Q05C33	1	0.6	0.967	0.35	0.895	Mus musculus
n283155	Q05C33	1	0.8	0.971	0.5	0.91	Mus musculus
n283171	Q05C33	1	0.75	0.892	0.45	0.744	Mus musculus
n283191	Q05C33	1	0.7	0.988	0.55	0.918	Mus musculus
n283196	Q4VA08	1	0.65	0.974	0.6	0.816	Mus musculus
n283213	Q4VA08	1	0.8	0.971	0.35	0.547	Mus musculus
n283225	Q05C33	1	0.75	0.979	0.45	0.914	Mus musculus
n283228	Q05C33	1	0.75	0.982	0.4	0.9	Mus musculus
n283287	Q05C33	1	0.8	0.989	0.4	0.956	Mus musculus
n283304	Q05C33	1	0.7	0.968	0.35	0.857	Mus musculus
n283346	Q05C33	1	0.8	0.966	0.45	0.909	Mus musculus
n283354	Q4VA08	1	0.8	0.982	0.45	0.883	Mus musculus
n283364	Q05C33	1	0.8	0.981	0.4	0.934	Mus musculus
n283375	Q05C33	1	0.75	0.956	0.4	0.905	Mus musculus
n283380	Q4VA08	1	0.75	0.978	0.5	0.793	Mus musculus
n283393	Q05C33	1	0.75	0.98	0.45	0.852	Mus musculus
n283398	Q05C33	1	0.75	0.993	0.45	0.908	Mus musculus
n283413	Q4VA08	1	0.8	0.983	0.45	0.869	Mus musculus
n283489	Q4VA08	1	0.7	0.988	0.55	0.794	Mus musculus
n283511	Q05C33	1	0.75	0.988	0.5	0.944	Mus musculus
n283521	Q05C33	1	0.7	0.989	0.4	0.938	Mus musculus
n283524	Q05C33	1	0.75	0.871	0.2	0.851	Mus musculus
n283526	Q05C33	1	0.8	0.896	0.35	0.944	Mus musculus
n283557	Q4VA08	1	0.75	0.968	0.55	0.783	Mus musculus
n283558	Q05C33	1	0.65	0.938	0.35	0.824	Mus musculus
n283576	Q4VA08	1	0.8	0.989	0.55	0.856	Mus musculus
n283580	Q4VA08	1	0.85	0.976	0.55	0.871	Mus musculus
n283585	Q05C33	1	0.6	0.963	0.3	0.935	Mus musculus
n283590	Q4VA08	1	0.75	0.958	0.3	0.697	Mus musculus
n283626	Q4VA08	1	0.9	0.977	0.45	0.905	Mus musculus
n283634	Q05C33	1	0.8	0.98	0.45	0.957	Mus musculus
n283637	Q05C33	1	0.7	0.971	0.45	0.931	Mus musculus
n283640	Q05C33	1	0.8	0.986	0.45	0.845	Mus musculus
n283643	Q05C33	1	0.8	0.975	0.35	0.927	Mus musculus
n283645	Q05C33	1	0.6	0.929	0.35	0.897	Mus musculus
n283647	Q05C33	1	0.65	0.966	0.45	0.918	Mus musculus
n283647	Q4VA08	1	0.6	0.963	0.6	0.724	Mus musculus
n283662	P84104	1	0.95	0.984	0.35	0.871	Mus musculus
n283667	Q4VA08	1	0.8	0.983	0.6	0.837	Mus musculus
n283671	Q05C33	1	0.7	0.981	0.35	0.726	Mus musculus
n283683	Q05C33	1	0.7	0.87	0.25	0.796	Mus musculus
n283689	Q05C33	1	0.75	0.903	0.4	0.847	Mus musculus
n283704	Q05C33	1	0.85	0.967	0.45	0.96	Mus musculus
n283705	Q05C33	1	0.75	0.989	0.5	0.947	Mus musculus
n283718	Q4VA08	1	0.8	0.954	0.4	0.827	Mus musculus
n283740	Q05C33	1	0.75	0.961	0.35	0.912	Mus musculus
n283769	Q05C33	1	0.65	0.977	0.35	0.864	Mus musculus
n283771	Q4VA08	1	0.75	0.92	0.5	0.744	Mus musculus
n283797	Q05C33	1	0.75	0.989	0.5	0.961	Mus musculus
n283801	Q05C33	1	0.75	0.987	0.4	0.939	Mus musculus
n283813	Q4VA08	1	0.75	0.864	0.35	0.538	Mus musculus
n283833	Q05C33	1	0.8	0.961	0.6	0.904	Mus musculus
n283842	Q8CJG0	1	0.8	0.97	0.1	0.722	Mus musculus
n283869	Q05C33	1	0.7	0.977	0.5	0.927	Mus musculus
n283869	Q4VA08	1	0.7	0.973	0.5	0.723	Mus musculus
n283879	Q05C33	1	0.7	0.956	0.4	0.91	Mus musculus
n283885	Q05C33	1	0.75	0.959	0.25	0.909	Mus musculus
n283886	Q4VA08	1	0.85	0.981	0.6	0.885	Mus musculus
n283896	Q05C33	1	0.85	0.987	0.5	0.919	Mus musculus
n283927	Q4VA08	1	0.75	0.957	0.4	0.768	Mus musculus
n283941	Q4VA08	1	0.8	0.821	0.4	0.434	Mus musculus
n283961	Q05C33	1	0.75	0.946	0.4	0.855	Mus musculus
n283962	Q4VA08	1	0.7	0.907	0.3	0.548	Mus musculus
n283966	Q05C33	1	0.7	0.971	0.4	0.937	Mus musculus
n283970	Q05C33	1	0.75	0.978	0.4	0.948	Mus musculus
n283972	Q4VA08	1	0.65	0.868	0.5	0.67	Mus musculus
n283989	Q05C33	1	0.65	0.952	0.25	0.897	Mus musculus
n284011	Q4VA08	1	0.7	0.907	0.4	0.654	Mus musculus
n284013	Q05C33	1	0.75	0.978	0.45	0.918	Mus musculus
n284019	Q4VA08	1	0.65	0.968	0.55	0.765	Mus musculus
n284031	Q05C33	1	0.9	0.936	0.2	0.931	Mus musculus
n284036	Q05C33	1	0.65	0.876	0.3	0.862	Mus musculus
n284046	Q05C33	1	0.85	0.988	0.45	0.831	Mus musculus
n284065	Q05C33	1	0.8	0.986	0.35	0.796	Mus musculus
n284069	Q05C33	1	0.8	0.984	0.4	0.898	Mus musculus
n284069	Q4VA08	1	0.65	0.987	0.5	0.668	Mus musculus
n284095	Q05C33	1	0.55	0.9	0.4	0.866	Mus musculus
n284120	Q05C33	1	0.85	0.985	0.35	0.865	Mus musculus
n284141	Q05C33	1	0.7	0.984	0.25	0.917	Mus musculus
n284144	Q4VA08	1	0.7	0.972	0.6	0.74	Mus musculus
n284190	Q05C33	1	0.7	0.968	0.4	0.821	Mus musculus
n284217	Q05C33	1	0.85	0.968	0.45	0.897	Mus musculus
n284228	Q05C33	1	0.75	0.976	0.45	0.925	Mus musculus
n284233	Q05C33	1	0.8	0.987	0.35	0.906	Mus musculus
n284235	Q05C33	1	0.85	0.97	0.45	0.937	Mus musculus
n284251	Q61188	1	0.75	0.96	0.35	0.759	Mus musculus
n284263	Q05C33	1	0.8	0.993	0.5	0.932	Mus musculus
n284263	Q4VA08	1	0.85	0.991	0.6	0.877	Mus musculus
n284267	Q4VA08	1	0.75	0.964	0.6	0.718	Mus musculus
n284283	Q05C33	1	0.75	0.841	0.35	0.5	Mus musculus
n284303	Q05C33	1	0.65	0.981	0.5	0.941	Mus musculus
n284311	Q05C33	1	0.8	0.957	0.45	0.918	Mus musculus
n284329	Q05C33	1	0.85	0.979	0.35	0.708	Mus musculus
n284338	Q05C33	1	0.75	0.972	0.35	0.842	Mus musculus
n284346	Q4VA08	1	0.85	0.971	0.6	0.821	Mus musculus
n284347	Q05C33	1	0.9	0.881	0.4	0.648	Mus musculus
n284353	Q05C33	1	0.7	0.98	0.4	0.923	Mus musculus
n284353	Q4VA08	1	0.7	0.978	0.7	0.771	Mus musculus
n284359	Q05C33	1	0.8	0.971	0.35	0.927	Mus musculus
n284360	Q05C33	1	0.75	0.984	0.4	0.915	Mus musculus
n284403	Q4VA08	1	0.65	0.973	0.55	0.623	Mus musculus
n284411	Q05C33	1	0.7	0.978	0.35	0.906	Mus musculus
n284429	Q05C33	1	0.95	0.834	0.45	0.779	Mus musculus
n284448	Q4VA08	1	0.75	0.965	0.45	0.842	Mus musculus
n284458	Q05C33	1	0.8	0.951	0.5	0.855	Mus musculus
n284460	Q05C33	1	0.8	0.986	0.6	0.919	Mus musculus
n284460	Q4VA08	1	0.8	0.989	0.7	0.804	Mus musculus
n284488	Q4VA08	1	0.75	0.96	0.7	0.815	Mus musculus
n284495	Q05C33	1	0.65	0.447	0.35	0.405	Mus musculus
n284519	Q05C33	1	0.6	0.961	0.3	0.801	Mus musculus
n284525	Q05C33	1	0.8	0.991	0.4	0.941	Mus musculus
n284533	Q4VA08	1	0.7	0.801	0.45	0.464	Mus musculus
n284566	Q05C33	1	0.75	0.987	0.4	0.921	Mus musculus
n284575	Q05C33	1	0.75	0.966	0.5	0.891	Mus musculus
n284591	Q05C33	1	0.75	0.978	0.35	0.87	Mus musculus
n284611	Q05C33	1	0.8	0.981	0.35	0.861	Mus musculus
n284645	Q05C33	1	0.7	0.896	0.35	0.814	Mus musculus
n284659	Q05C33	1	0.75	0.987	0.5	0.898	Mus musculus
n284699	Q05C33	1	0.8	0.902	0.4	0.675	Mus musculus
n284720	Q05C33	1	0.85	0.991	0.5	0.895	Mus musculus
n284720	Q4VA08	1	0.8	0.989	0.65	0.782	Mus musculus
n284734	P84104	1	0.9	0.954	0.45	0.941	Mus musculus
n284734	Q8CJG0	1	0.85	0.985	0.2	0.681	Mus musculus
n284755	Q05C33	1	0.65	0.957	0.5	0.931	Mus musculus
n284755	Q4VA08	1	0.65	0.946	0.5	0.724	Mus musculus
n284772	Q05C33	1	0.7	0.984	0.3	0.935	Mus musculus
n284794	Q4VA08	1	0.7	0.987	0.55	0.893	Mus musculus
n284797	Q4VA08	1	0.8	0.992	0.55	0.848	Mus musculus
n284802	Q4VA08	1	0.9	0.849	0.45	0.496	Mus musculus
n284818	Q05C33	1	0.6	0.983	0.35	0.93	Mus musculus
n284842	Q05C33	1	0.8	0.874	0.35	0.661	Mus musculus
n284842	Q4VA08	1	0.8	0.814	0.3	0.426	Mus musculus
n284851	Q05C33	1	0.75	0.97	0.35	0.86	Mus musculus
n284873	Q05C33	1	0.6	0.903	0.35	0.895	Mus musculus
n284874	Q05C33	1	0.85	0.934	0.4	0.879	Mus musculus
n284875	Q4VA08	1	0.85	0.942	0.45	0.432	Mus musculus
n284885	Q05C33	1	0.65	0.758	0.3	0.764	Mus musculus
n284885	Q4VA08	1	0.85	0.507	0.5	0.322	Mus musculus
n284903	Q05C33	1	0.65	0.974	0.4	0.94	Mus musculus
n284905	Q05C33	1	0.75	0.957	0.35	0.907	Mus musculus
n284913	Q05C33	1	0.75	0.984	0.45	0.897	Mus musculus
n284913	Q4VA08	1	0.8	0.984	0.55	0.753	Mus musculus
n284945	Q05C33	1	0.65	0.811	0.2	0.827	Mus musculus
n284955	Q05C33	1	0.75	0.984	0.35	0.892	Mus musculus
n284955	Q4VA08	1	0.8	0.981	0.45	0.79	Mus musculus
n284977	Q4VA08	1	0.85	0.97	0.5	0.645	Mus musculus
n285000	Q05C33	1	0.8	0.987	0.45	0.811	Mus musculus
n285011	Q05C33	1	0.75	0.971	0.3	0.904	Mus musculus
n285016	Q4VA08	1	0.85	0.988	0.45	0.83	Mus musculus
n285036	Q05C33	1	0.7	0.892	0.35	0.832	Mus musculus
n285041	Q05C33	1	0.8	0.973	0.4	0.88	Mus musculus
n285051	Q4VA08	1	0.8	0.926	0.4	0.384	Mus musculus
n285082	Q05C33	1	0.6	0.983	0.45	0.842	Mus musculus
n285084	Q05C33	1	0.8	0.972	0.4	0.905	Mus musculus
n285084	Q4VA08	1	0.8	0.961	0.4	0.837	Mus musculus
n285090	Q05C33	1	0.7	0.951	0.45	0.906	Mus musculus
n285090	Q4VA08	1	0.75	0.934	0.45	0.807	Mus musculus
n285092	Q4VA08	1	0.65	0.953	0.55	0.615	Mus musculus
n285098	Q05C33	1	0.8	0.957	0.45	0.86	Mus musculus
n285112	Q05C33	1	0.8	0.803	0.5	0.668	Mus musculus
n285125	Q4VA08	1	0.85	0.953	0.35	0.619	Mus musculus
n285127	Q05C33	1	0.7	0.99	0.4	0.878	Mus musculus
n285138	Q05C33	1	0.7	0.959	0.45	0.93	Mus musculus
n285139	Q05C33	1	0.75	0.985	0.5	0.923	Mus musculus
n285149	Q4VA08	1	0.7	0.975	0.35	0.567	Mus musculus
n285153	P84104	1	0.9	0.973	0.4	0.972	Mus musculus
n285153	Q8VE97	1	0.85	0.96	0.3	0.966	Mus musculus
n285160	Q05C33	1	0.65	0.942	0.35	0.901	Mus musculus
n285161	Q4VA08	1	0.65	0.758	0.5	0.632	Mus musculus
n285178	Q4VA08	1	0.8	0.945	0.45	0.695	Mus musculus
n285180	Q05C33	1	0.75	0.966	0.45	0.877	Mus musculus
n285181	Q05C33	1	0.85	0.989	0.4	0.928	Mus musculus
n285196	Q05C33	1	0.75	0.975	0.5	0.912	Mus musculus
n285223	Q05C33	1	0.75	0.983	0.45	0.946	Mus musculus
n285236	Q05C33	1	0.75	0.937	0.35	0.887	Mus musculus
n285238	Q05C33	1	0.75	0.907	0.2	0.848	Mus musculus
n285252	Q4VA08	1	0.85	0.974	0.55	0.796	Mus musculus
n285262	Q05C33	1	0.75	0.925	0.3	0.787	Mus musculus
n285273	Q05C33	1	0.75	0.967	0.4	0.942	Mus musculus
n285289	Q05C33	1	0.75	0.98	0.4	0.868	Mus musculus
n285298	Q61188	1	0.75	0.986	0.5	0.867	Mus musculus
n285317	Q4VA08	1	0.75	0.963	0.55	0.781	Mus musculus
n285345	Q4VA08	1	0.65	0.988	0.5	0.825	Mus musculus
n285358	Q05C33	1	0.9	0.978	0.45	0.8	Mus musculus
n285371	Q05C33	1	0.7	0.988	0.45	0.928	Mus musculus
n285373	Q05C33	1	0.8	0.984	0.5	0.935	Mus musculus
n285374	Q05C33	1	0.75	0.982	0.55	0.936	Mus musculus
n285380	Q4VA08	1	0.75	0.945	0.45	0.506	Mus musculus
n285392	Q4VA08	1	0.8	0.983	0.5	0.878	Mus musculus
n285394	Q4VA08	1	0.8	0.901	0.4	0.515	Mus musculus
n285425	Q05C33	1	0.7	0.963	0.4	0.94	Mus musculus
n285447	Q4VA08	1	0.9	0.917	0.3	0.577	Mus musculus
n285456	Q05C33	1	0.85	0.893	0.3	0.81	Mus musculus
n285478	Q4VA08	1	0.75	0.682	0.2	0.465	Mus musculus
n285484	Q05C33	1	0.8	0.972	0.45	0.915	Mus musculus
n285504	Q05C33	1	0.75	0.853	0.35	0.849	Mus musculus
n285507	Q4VA08	1	0.75	0.921	0.45	0.635	Mus musculus
n285568	Q4VA08	1	0.8	0.862	0.45	0.601	Mus musculus
n285580	Q4VA08	1	0.7	0.975	0.45	0.38	Mus musculus
n285586	Q05C33	1	0.8	0.989	0.3	0.92	Mus musculus
n285589	Q05C33	1	0.7	0.934	0.4	0.69	Mus musculus
n285629	Q4VA08	1	0.8	0.982	0.4	0.725	Mus musculus
n285658	Q05C33	1	0.75	0.982	0.4	0.923	Mus musculus
n285662	Q05C33	1	0.8	0.98	0.45	0.96	Mus musculus
n285679	Q05C33	1	0.85	0.981	0.45	0.881	Mus musculus
n285697	Q4VA08	1	0.75	0.971	0.6	0.759	Mus musculus
n285726	Q4VA08	1	0.75	0.756	0.35	0.457	Mus musculus
n285759	Q05C33	1	0.75	0.933	0.2	0.784	Mus musculus
n285761	O54864	1	0.85	0.924	0.3	0.863	Mus musculus
n285763	Q05C33	1	0.85	0.975	0.4	0.891	Mus musculus
n285792	Q05C33	1	0.85	0.94	0.35	0.801	Mus musculus
n285809	Q05C33	1	0.75	0.987	0.5	0.938	Mus musculus
n285809	Q4VA08	1	0.7	0.987	0.6	0.865	Mus musculus
n285813	Q05C33	1	0.8	0.968	0.4	0.873	Mus musculus
n285830	Q05C33	1	0.85	0.897	0.35	0.773	Mus musculus
n285860	Q05C33	1	0.75	0.961	0.5	0.884	Mus musculus
n285864	Q05C33	1	0.8	0.988	0.4	0.943	Mus musculus
n285878	Q05C33	1	0.65	0.911	0.55	0.858	Mus musculus
n285904	Q05C33	1	0.8	0.976	0.45	0.926	Mus musculus
n285936	Q05C33	1	0.85	0.935	0.3	0.817	Mus musculus
n285943	O54864	1	0.8	0.954	0.45	0.882	Mus musculus
n285943	O88974	1	0.8	0.993	0.5	0.916	Mus musculus
n285943	P41230	1	0.75	0.989	0.5	0.784	Mus musculus
n285943	Q7TPM0	1	0.9	0.939	0.3	0.947	Mus musculus
n285949	Q05C33	1	0.85	0.92	0.35	0.806	Mus musculus
n285979	Q4VA08	1	0.85	0.981	0.5	0.881	Mus musculus
n286011	Q05C33	1	0.75	0.952	0.25	0.852	Mus musculus
n286021	Q4VA08	1	0.75	0.92	0.4	0.626	Mus musculus
n286029	Q05C33	1	0.6	0.872	0.2	0.913	Mus musculus
n286031	Q05C33	1	0.85	0.988	0.45	0.895	Mus musculus
n286089	P84104	1	0.9	0.98	0.55	0.975	Mus musculus
n286089	Q8VE97	1	0.9	0.971	0.65	0.964	Mus musculus
n286094	Q05C33	1	0.75	0.973	0.3	0.875	Mus musculus
n286094	Q4VA08	1	0.75	0.971	0.45	0.574	Mus musculus
n286094	Q8CJG0	1	0.8	0.986	0.25	0.679	Mus musculus
n286102	Q4VA08	1	0.85	0.986	0.6	0.899	Mus musculus
n286103	Q4VA08	1	0.7	0.757	0.4	0.26	Mus musculus
n286137	O88974	1	0.65	0.997	0.45	0.947	Mus musculus
n286137	P41230	1	0.7	0.991	0.5	0.775	Mus musculus
n286137	Q7TPM0	1	0.7	0.876	0.55	0.951	Mus musculus
n286137	Q80U70	1	0.7	0.991	0.5	0.957	Mus musculus
n286137	Q8CHK4	1	0.8	0.988	0.55	0.938	Mus musculus
n286137	Q9CQJ4	0	0.85	0.954	0.65	0.826	Mus musculus
n286160	Q4VA08	1	0.8	0.954	0.6	0.677	Mus musculus
n286168	Q4VA08	1	0.7	0.963	0.5	0.701	Mus musculus
n286171	Q05C33	1	0.7	0.924	0.45	0.791	Mus musculus
n286183	Q4VA08	1	0.8	0.764	0.3	0.556	Mus musculus
n286217	Q05C33	1	0.8	0.968	0.35	0.811	Mus musculus
n286219	Q4VA08	1	0.85	0.988	0.6	0.884	Mus musculus
n286240	Q05C33	1	0.75	0.972	0.35	0.895	Mus musculus
n286249	Q05C33	1	0.8	0.982	0.45	0.946	Mus musculus
n286255	Q4VA08	1	0.8	0.891	0.3	0.25	Mus musculus
n286260	Q4VA08	1	0.6	0.96	0.55	0.611	Mus musculus
n286265	Q05C33	1	0.8	0.976	0.5	0.909	Mus musculus
n286275	Q05C33	1	0.65	0.964	0.25	0.89	Mus musculus
n286275	Q4VA08	1	0.75	0.94	0.45	0.727	Mus musculus
n286292	Q4VA08	1	0.7	0.933	0.45	0.724	Mus musculus
n286297	Q05C33	1	0.7	0.986	0.3	0.925	Mus musculus
n286320	Q05C33	1	0.75	0.942	0.45	0.821	Mus musculus
n286320	Q4VA08	1	0.8	0.922	0.4	0.678	Mus musculus
n286322	Q05C33	1	0.8	0.989	0.45	0.927	Mus musculus
n286325	Q05C33	1	0.7	0.841	0.25	0.66	Mus musculus
n286339	Q4VA08	1	0.7	0.951	0.4	0.748	Mus musculus
n286366	Q05C33	1	0.65	0.85	0.25	0.852	Mus musculus
n286368	Q05C33	1	0.75	0.986	0.45	0.909	Mus musculus
n286378	Q05C33	1	0.8	0.956	0.35	0.886	Mus musculus
n286382	Q05C33	1	0.8	0.98	0.45	0.929	Mus musculus
n286382	Q4VA08	1	0.6	0.983	0.55	0.73	Mus musculus
n286384	Q05C33	1	0.75	0.956	0.35	0.935	Mus musculus
n286385	Q05C33	1	0.8	0.979	0.4	0.956	Mus musculus
n286392	Q05C33	1	0.65	0.982	0.45	0.948	Mus musculus
n286397	Q05C33	1	0.6	0.965	0.25	0.947	Mus musculus
n286411	Q05C33	1	0.75	0.972	0.4	0.889	Mus musculus
n286416	Q05C33	1	0.8	0.987	0.35	0.969	Mus musculus
n286428	Q05C33	1	0.75	0.986	0.45	0.939	Mus musculus
n286442	Q05C33	1	0.7	0.982	0.45	0.894	Mus musculus
n286457	Q05C33	1	0.65	0.989	0.45	0.909	Mus musculus
n286486	Q4VA08	1	0.7	0.988	0.55	0.863	Mus musculus
n286531	Q4VA08	1	0.85	0.958	0.4	0.764	Mus musculus
n286533	Q05C33	1	0.8	0.987	0.5	0.917	Mus musculus
n286599	Q05C33	1	0.75	0.954	0.45	0.899	Mus musculus
n286604	Q4VA08	1	0.7	0.942	0.45	0.461	Mus musculus
n286607	Q05C33	1	0.7	0.963	0.4	0.919	Mus musculus
n286651	Q05C33	1	0.75	0.991	0.5	0.914	Mus musculus
n286654	Q05C33	1	0.75	0.962	0.35	0.87	Mus musculus
n286673	Q4VA08	1	0.65	0.976	0.5	0.858	Mus musculus
n286676	Q05C33	1	0.7	0.975	0.4	0.924	Mus musculus
n286699	Q4VA08	1	0.9	0.984	0.4	0.587	Mus musculus
n286700	Q05C33	1	0.85	0.983	0.35	0.901	Mus musculus
n286705	Q4VA08	1	0.75	0.898	0.55	0.78	Mus musculus
n286729	Q05C33	1	0.75	0.986	0.5	0.928	Mus musculus
n286730	Q05C33	1	0.75	0.976	0.3	0.935	Mus musculus
n286736	Q4VA08	1	0.7	0.833	0.6	0.652	Mus musculus
n286762	Q05C33	1	0.8	0.984	0.55	0.96	Mus musculus
n286762	Q4VA08	1	0.75	0.985	0.6	0.879	Mus musculus
n286765	Q05C33	1	0.8	0.986	0.5	0.944	Mus musculus
n286781	Q05C33	1	0.7	0.89	0.4	0.831	Mus musculus
n286796	Q05C33	1	0.8	0.892	0.4	0.758	Mus musculus
n286820	Q4VA08	1	0.7	0.902	0.5	0.767	Mus musculus
n286860	Q05C33	1	0.8	0.961	0.55	0.876	Mus musculus
n286909	Q05C33	1	0.7	0.981	0.4	0.905	Mus musculus
n286933	Q05C33	1	0.7	0.974	0.5	0.753	Mus musculus
n286949	Q05C33	1	0.75	0.957	0.3	0.881	Mus musculus
n287043	Q05C33	1	0.85	0.868	0.45	0.753	Mus musculus
n287094	Q8VE97	1	0.7	0.949	0.5	0.934	Mus musculus
n287096	Q05C33	1	0.75	0.978	0.4	0.841	Mus musculus
n287110	Q05C33	1	0.75	0.96	0.3	0.907	Mus musculus
n287112	Q8VE97	0	0.75	0.786	0.4	0.825	Mus musculus
n287131	Q4VA08	1	0.85	0.985	0.6	0.876	Mus musculus
n287173	Q05C33	1	0.75	0.953	0.4	0.88	Mus musculus
n287183	Q4VA08	1	0.65	0.975	0.4	0.631	Mus musculus
n287203	Q4VA08	1	0.8	0.765	0.3	0.231	Mus musculus
n287209	Q05C33	1	0.7	0.962	0.3	0.795	Mus musculus
n287216	Q4VA08	1	0.7	0.974	0.55	0.827	Mus musculus
n287232	Q05C33	1	0.75	0.904	0.4	0.912	Mus musculus
n287232	Q4VA08	1	0.7	0.832	0.55	0.714	Mus musculus
n287251	Q4VA08	1	0.7	0.974	0.6	0.607	Mus musculus
n287280	Q05C33	1	0.8	0.976	0.35	0.727	Mus musculus
n287348	Q4VA08	1	0.8	0.882	0.3	0.851	Mus musculus
n287369	Q4VA08	1	0.85	0.45	0.3	0.177	Mus musculus
n287410	Q05C33	1	0.85	0.978	0.35	0.904	Mus musculus
n287411	Q4VA08	1	0.7	0.875	0.5	0.803	Mus musculus
n287413	Q05C33	1	0.7	0.989	0.4	0.929	Mus musculus
n287416	Q4VA08	1	0.75	0.895	0.35	0.711	Mus musculus
n287450	Q4VA08	1	0.75	0.931	0.4	0.675	Mus musculus
n287455	Q4VA08	1	0.8	0.951	0.6	0.424	Mus musculus
n287457	Q05C33	1	0.8	0.989	0.45	0.932	Mus musculus
n287463	Q4VA08	1	0.7	0.979	0.5	0.818	Mus musculus
n287477	Q05C33	1	0.7	0.953	0.3	0.919	Mus musculus
n287489	Q05C33	1	0.75	0.943	0.35	0.806	Mus musculus
n287507	Q05C33	1	0.7	0.945	0.35	0.91	Mus musculus
n287531	Q05C33	1	0.7	0.883	0.35	0.791	Mus musculus
n287578	Q05C33	1	0.8	0.99	0.4	0.931	Mus musculus
n287622	Q05C33	1	0.8	0.99	0.55	0.904	Mus musculus
n287667	Q4VA08	1	0.9	0.873	0.3	0.705	Mus musculus
n287680	Q05C33	1	0.75	0.959	0.45	0.617	Mus musculus
n287832	Q4VA08	1	0.75	0.982	0.4	0.799	Mus musculus
n287948	Q05C33	1	0.75	0.89	0.3	0.849	Mus musculus
n287960	Q05C33	1	0.8	0.774	0.35	0.601	Mus musculus
n287999	Q4VA08	1	0.65	0.893	0.35	0.694	Mus musculus
n288011	Q05C33	1	0.7	0.87	0.35	0.86	Mus musculus
n288033	Q05C33	1	0.7	0.989	0.4	0.949	Mus musculus
n288055	Q4VA08	1	0.7	0.954	0.7	0.745	Mus musculus
n288071	Q05C33	1	0.6	0.966	0.35	0.876	Mus musculus
n288091	Q05C33	1	0.85	0.963	0.5	0.927	Mus musculus
n288095	Q05C33	1	0.7	0.98	0.45	0.859	Mus musculus
n288101	Q05C33	1	0.85	0.971	0.35	0.746	Mus musculus
n288118	Q05C33	1	0.75	0.868	0.45	0.894	Mus musculus
n288123	Q05C33	1	0.75	0.97	0.4	0.923	Mus musculus
n288141	Q05C33	1	0.75	0.842	0.3	0.799	Mus musculus
n288145	Q4VA08	1	0.8	0.874	0.5	0.652	Mus musculus
n288171	Q05C33	1	0.7	0.986	0.35	0.927	Mus musculus
n288172	Q05C33	1	0.65	0.977	0.55	0.896	Mus musculus
n288185	Q05C33	1	0.75	0.951	0.35	0.863	Mus musculus
n288193	Q05C33	1	0.75	0.945	0.4	0.882	Mus musculus
n288195	Q05C33	1	0.65	0.792	0.4	0.84	Mus musculus
n288246	Q05C33	1	0.7	0.975	0.45	0.874	Mus musculus
n288250	Q05C33	1	0.75	0.98	0.4	0.925	Mus musculus
n288267	Q05C33	1	0.75	0.87	0.5	0.751	Mus musculus
n288275	Q05C33	1	0.6	0.746	0.3	0.754	Mus musculus
n288279	Q05C33	1	0.65	0.973	0.3	0.915	Mus musculus
n288284	Q05C33	1	0.7	0.981	0.55	0.971	Mus musculus
n288286	Q05C33	1	0.8	0.99	0.4	0.884	Mus musculus
n288321	Q05C33	1	0.75	0.989	0.4	0.961	Mus musculus
n288323	Q05C33	1	0.7	0.985	0.4	0.93	Mus musculus
n288329	Q4VA08	1	0.75	0.886	0.45	0.59	Mus musculus
n288337	Q05C33	1	0.7	0.986	0.45	0.949	Mus musculus
n288346	Q05C33	1	0.8	0.774	0.35	0.87	Mus musculus
n288354	Q05C33	1	0.85	0.89	0.35	0.828	Mus musculus
n288363	Q4VA08	1	0.9	0.897	0.35	0.268	Mus musculus
n288371	Q4VA08	1	0.85	0.944	0.55	0.659	Mus musculus
n288384	Q05C33	1	0.7	0.973	0.45	0.931	Mus musculus
n288395	O09106	1	0.85	0.823	0.4	0.849	Mus musculus
n288395	Q80U70	1	0.8	0.752	0.3	0.571	Mus musculus
n288395	Q80Y84	1	0.75	0.967	0.45	0.629	Mus musculus
n288410	Q4VA08	1	0.6	0.98	0.55	0.849	Mus musculus
n288418	Q05C33	1	0.9	0.979	0.35	0.771	Mus musculus
n288423	Q05C33	1	0.85	0.986	0.4	0.875	Mus musculus
n288440	Q05C33	1	0.7	0.982	0.35	0.945	Mus musculus
n288474	Q05C33	1	0.75	0.978	0.45	0.821	Mus musculus
n288479	Q05C33	1	0.7	0.83	0.35	0.9	Mus musculus
n288488	Q4VA08	1	0.9	0.916	0.35	0.646	Mus musculus
n288515	Q05C33	1	0.6	0.982	0.45	0.912	Mus musculus
n288543	O54864	1	0.8	0.773	0.35	0.848	Mus musculus
n288543	P84104	1	1	0.902	0.35	0.859	Mus musculus
n288543	Q2YDW7	1	0.85	0.854	0.45	0.613	Mus musculus
n288543	Q7TPM0	1	0.9	0.449	0.4	0.906	Mus musculus
n288543	Q80U70	1	0.85	0.83	0.3	0.558	Mus musculus
n288543	Q80Y84	1	0.8	0.985	0.5	0.737	Mus musculus
n288543	Q9CQJ4	1	0.95	0.659	0.55	0.403	Mus musculus
n288569	Q05C33	1	0.8	0.905	0.4	0.583	Mus musculus
n288601	Q4VA08	1	0.75	0.952	0.55	0.645	Mus musculus
n288608	Q05C33	1	0.85	0.978	0.35	0.858	Mus musculus
n288612	Q05C33	1	0.85	0.991	0.55	0.922	Mus musculus
n288630	Q4VA08	1	0.75	0.975	0.4	0.484	Mus musculus
n288633	Q05C33	1	0.65	0.903	0.45	0.783	Mus musculus
n288636	Q05C33	1	0.6	0.964	0.45	0.9	Mus musculus
n288644	Q4VA08	1	0.85	0.975	0.5	0.796	Mus musculus
n288645	Q05C33	1	0.65	0.973	0.4	0.894	Mus musculus
n288661	Q05C33	1	0.7	0.991	0.3	0.953	Mus musculus
n288661	Q4VA08	1	0.8	0.991	0.5	0.91	Mus musculus
n288666	Q4VA08	1	0.55	0.442	0.4	0.197	Mus musculus
n288667	Q4VA08	1	0.75	0.933	0.35	0.766	Mus musculus
n288677	Q05C33	1	0.75	0.923	0.45	0.845	Mus musculus
n288690	Q4VA08	1	0.75	0.893	0.4	0.699	Mus musculus
n288750	Q05C33	1	0.8	0.971	0.35	0.848	Mus musculus
n288759	Q4VA08	1	0.55	0.986	0.5	0.902	Mus musculus
n288788	Q05C33	1	0.75	0.901	0.35	0.751	Mus musculus
n288790	Q05C33	1	0.8	0.986	0.3	0.961	Mus musculus
n288825	Q05C33	1	0.7	0.919	0.4	0.659	Mus musculus
n288858	Q05C33	1	0.7	0.946	0.25	0.82	Mus musculus
n288880	Q4VA08	1	0.65	0.983	0.65	0.599	Mus musculus
n288898	Q4VA08	1	0.9	0.984	0.6	0.806	Mus musculus
n288920	Q05C33	1	0.8	0.979	0.4	0.91	Mus musculus
n288936	Q05C33	1	0.75	0.8	0.35	0.742	Mus musculus
n288939	Q05C33	1	0.8	0.979	0.3	0.858	Mus musculus
n288958	Q05C33	1	0.75	0.858	0.45	0.871	Mus musculus
n288959	Q05C33	1	0.7	0.946	0.3	0.804	Mus musculus
n288975	Q05C33	1	0.75	0.969	0.45	0.937	Mus musculus
n288979	Q4VA08	1	0.8	0.947	0.55	0.867	Mus musculus
n289022	Q05C33	1	0.6	0.982	0.5	0.943	Mus musculus
n289037	Q05C33	1	0.8	0.973	0.45	0.886	Mus musculus
n289041	Q05C33	1	0.7	0.971	0.45	0.936	Mus musculus
n289042	Q05C33	1	0.8	0.988	0.45	0.949	Mus musculus
n289074	Q05C33	1	0.7	0.967	0.4	0.779	Mus musculus
n289113	Q05C33	1	0.7	0.972	0.45	0.863	Mus musculus
n289116	Q05C33	1	0.65	0.951	0.35	0.861	Mus musculus
n289150	O88974	1	0.75	0.995	0.25	0.966	Mus musculus
n289150	Q2YDW7	1	0.75	0.976	0.5	0.959	Mus musculus
n289150	Q7TPM0	1	0.85	0.654	0.5	0.969	Mus musculus
n289165	Q05C33	1	0.8	0.851	0.35	0.687	Mus musculus
n289179	Q05C33	1	0.75	0.973	0.4	0.87	Mus musculus
n289186	Q05C33	1	0.75	0.963	0.3	0.877	Mus musculus
n289194	Q05C33	1	0.65	0.892	0.35	0.832	Mus musculus
n289194	Q4VA08	1	0.65	0.82	0.4	0.449	Mus musculus
n289227	Q05C33	1	0.75	0.95	0.45	0.668	Mus musculus
n289241	Q05C33	1	0.8	0.908	0.2	0.845	Mus musculus
n289265	Q05C33	1	0.65	0.988	0.45	0.909	Mus musculus
n289284	O88974	1	0.7	0.984	0.35	0.515	Mus musculus
n289284	Q80U70	1	0.75	0.929	0.35	0.361	Mus musculus
n289292	P84104	1	0.9	0.843	0.45	0.93	Mus musculus
n289292	Q8VE97	1	0.85	0.779	0.5	0.92	Mus musculus
n289309	Q05C33	1	0.75	0.979	0.4	0.954	Mus musculus
n289310	Q05C33	1	0.7	0.972	0.5	0.909	Mus musculus
n289333	Q05C33	1	0.7	0.841	0.25	0.871	Mus musculus
n289353	Q4VA08	1	0.7	0.946	0.35	0.783	Mus musculus
n289398	Q05C33	1	0.65	0.871	0.25	0.856	Mus musculus
n289406	Q05C33	1	0.8	0.949	0.4	0.867	Mus musculus
n289493	Q05C33	1	0.7	0.978	0.4	0.907	Mus musculus
n289512	Q4VA08	1	0.75	0.98	0.5	0.846	Mus musculus
n289520	Q4VA08	1	0.8	0.981	0.4	0.905	Mus musculus
n289522	Q4VA08	1	0.7	0.841	0.45	0.391	Mus musculus
n289528	Q05C33	1	0.75	0.971	0.45	0.911	Mus musculus
n289533	Q05C33	1	0.7	0.962	0.5	0.933	Mus musculus
n289554	Q05C33	1	0.9	0.886	0.3	0.683	Mus musculus
n289566	Q05C33	1	0.9	0.889	0.3	0.56	Mus musculus
n289582	Q05C33	1	0.7	0.905	0.35	0.657	Mus musculus
n289633	Q05C33	1	0.6	0.964	0.4	0.906	Mus musculus
n289661	Q05C33	1	0.7	0.967	0.35	0.902	Mus musculus
n289669	Q4VA08	1	0.85	0.852	0.4	0.368	Mus musculus
n289690	Q4VA08	1	0.8	0.879	0.4	0.422	Mus musculus
n289711	Q05C33	1	0.7	0.947	0.25	0.823	Mus musculus
n289720	Q05C33	1	0.75	0.977	0.5	0.95	Mus musculus
n289723	Q61188	1	0.75	0.961	0.45	0.868	Mus musculus
n289743	Q05C33	1	0.6	0.975	0.4	0.877	Mus musculus
n289770	Q05C33	1	0.7	0.97	0.45	0.943	Mus musculus
n289786	Q05C33	1	0.75	0.953	0.45	0.91	Mus musculus
n289792	Q05C33	1	0.8	0.977	0.35	0.848	Mus musculus
n289795	Q05C33	1	0.8	0.972	0.45	0.897	Mus musculus
n289796	Q05C33	1	0.8	0.988	0.4	0.895	Mus musculus
n289841	Q05C33	1	0.75	0.987	0.45	0.955	Mus musculus
n289846	Q4VA08	1	0.8	0.975	0.3	0.712	Mus musculus
n289847	Q4VA08	1	0.85	0.985	0.55	0.803	Mus musculus
n289850	Q05C33	1	0.7	0.986	0.4	0.933	Mus musculus
n289860	Q05C33	1	0.7	0.945	0.35	0.82	Mus musculus
n289869	Q05C33	1	0.8	0.962	0.5	0.925	Mus musculus
n289878	Q4VA08	1	0.55	0.958	0.55	0.707	Mus musculus
n289885	Q4VA08	1	0.85	0.952	0.45	0.578	Mus musculus
n289886	Q4VA08	1	0.8	0.704	0.3	0.515	Mus musculus
n289934	Q4VA08	1	0.9	0.822	0.35	0.406	Mus musculus
n289945	Q05C33	1	0.65	0.917	0.3	0.821	Mus musculus
n289984	Q4VA08	1	0.75	0.896	0.4	0.573	Mus musculus
n290070	Q05C33	1	0.75	0.989	0.5	0.909	Mus musculus
n290071	Q05C33	1	0.8	0.945	0.45	0.941	Mus musculus
n290073	Q05C33	1	0.9	0.916	0.45	0.718	Mus musculus
n290127	Q05C33	1	0.7	0.968	0.45	0.916	Mus musculus
n290134	Q4VA08	1	0.85	0.938	0.55	0.515	Mus musculus
n290135	Q4VA08	1	0.75	0.978	0.5	0.838	Mus musculus
n290136	Q05C33	1	0.8	0.976	0.3	0.934	Mus musculus
n290139	Q05C33	1	0.7	0.982	0.45	0.93	Mus musculus
n290153	Q05C33	1	0.85	0.837	0.3	0.536	Mus musculus
n290165	Q4VA08	1	0.8	0.973	0.45	0.747	Mus musculus
n290166	Q05C33	1	0.8	0.937	0.4	0.907	Mus musculus
n290190	Q05C33	1	0.85	0.942	0.3	0.738	Mus musculus
n290205	Q4VA08	1	0.65	0.977	0.55	0.86	Mus musculus
n290212	Q05C33	1	0.7	0.974	0.45	0.942	Mus musculus
n290218	Q4VA08	1	0.65	0.987	0.5	0.848	Mus musculus
n290232	Q05C33	1	0.8	0.894	0.45	0.765	Mus musculus
n290232	Q4VA08	1	0.7	0.833	0.5	0.47	Mus musculus
n290252	Q4VA08	1	0.8	0.978	0.35	0.803	Mus musculus
n290273	Q4VA08	1	0.7	0.662	0.25	0.602	Mus musculus
n290274	Q05C33	1	0.6	0.979	0.45	0.909	Mus musculus
n290281	Q05C33	1	0.6	0.982	0.35	0.832	Mus musculus
n290298	Q05C33	1	0.8	0.96	0.4	0.838	Mus musculus
n290309	Q05C33	1	0.75	0.988	0.55	0.933	Mus musculus
n290316	Q05C33	1	0.75	0.933	0.45	0.785	Mus musculus
n290316	Q4VA08	1	0.9	0.905	0.55	0.474	Mus musculus
n290329	Q05C33	1	0.8	0.881	0.4	0.81	Mus musculus
n290329	Q4VA08	1	0.7	0.785	0.35	0.543	Mus musculus
n290353	Q05C33	1	0.75	0.909	0.45	0.874	Mus musculus
n290358	Q05C33	1	0.55	0.914	0.25	0.807	Mus musculus
n290398	Q05C33	1	0.7	0.535	0.25	0.352	Mus musculus
n290406	Q05C33	1	0.85	0.881	0.35	0.745	Mus musculus
n290431	Q05C33	1	0.55	0.945	0.5	0.906	Mus musculus
n290442	Q7TPM0	1	0.7	0.751	0.35	0.887	Mus musculus
n290442	Q80U70	1	0.7	0.939	0.2	0.658	Mus musculus
n290442	Q80Y84	1	0.7	0.987	0.35	0.736	Mus musculus
n290442	Q9CQJ4	1	0.75	0.749	0.5	0.439	Mus musculus
n290445	Q61188	1	0.95	0.924	0.35	0.8	Mus musculus
n290540	Q05C33	1	0.75	0.91	0.25	0.757	Mus musculus
n290625	P84104	1	0.85	0.953	0.25	0.87	Mus musculus
n290625	Q4VA08	1	0.95	0.894	0.25	0.415	Mus musculus
n290634	Q61188	1	0.6	0.885	0.45	0.844	Mus musculus
n290659	Q05C33	1	0.8	0.977	0.3	0.924	Mus musculus
n290663	Q05C33	1	0.65	0.912	0.45	0.862	Mus musculus
n290674	P84104	1	0.9	0.986	0.3	0.93	Mus musculus
n290674	Q8VE97	1	0.9	0.979	0.4	0.902	Mus musculus
n290687	Q4VA08	1	0.75	0.376	0.2	0.095	Mus musculus
n290751	Q4VA08	1	0.8	0.99	0.5	0.833	Mus musculus
n290828	Q4VA08	1	0.8	0.969	0.45	0.767	Mus musculus
n290852	P84104	1	1	0.956	0.35	0.942	Mus musculus
n290852	Q8VE97	1	0.95	0.937	0.45	0.92	Mus musculus
n290876	Q05C33	1	0.7	0.885	0.3	0.656	Mus musculus
n290893	Q05C33	1	0.65	0.945	0.45	0.894	Mus musculus
n290894	Q05C33	1	0.9	0.931	0.15	0.76	Mus musculus
n290896	Q05C33	1	0.7	0.984	0.25	0.945	Mus musculus
n290910	Q4VA08	1	0.75	0.974	0.6	0.833	Mus musculus
n290940	Q05C33	1	0.8	0.85	0.25	0.485	Mus musculus
n291001	Q05C33	1	0.65	0.975	0.35	0.898	Mus musculus
n291020	Q05C33	1	0.75	0.973	0.45	0.846	Mus musculus
n291024	Q05C33	1	0.7	0.978	0.4	0.888	Mus musculus
n291030	Q4VA08	1	0.8	0.667	0.35	0.409	Mus musculus
n291048	Q4VA08	1	0.75	0.857	0.4	0.537	Mus musculus
n291051	O88974	1	0.8	0.973	0.6	0.879	Mus musculus
n291051	Q7TPM0	1	0.9	0.767	0.45	0.922	Mus musculus
n291051	Q80U70	1	0.85	0.924	0.4	0.931	Mus musculus
n291051	Q80Y84	1	0.75	0.984	0.5	0.865	Mus musculus
n291051	Q9CQJ4	1	0.8	0.874	0.7	0.802	Mus musculus
n291059	Q05C33	1	0.75	0.928	0.2	0.912	Mus musculus
n291062	Q05C33	1	0.7	0.985	0.5	0.877	Mus musculus
n291062	Q4VA08	1	0.75	0.986	0.7	0.74	Mus musculus
n291080	Q05C33	1	0.85	0.967	0.35	0.824	Mus musculus
n291089	Q4VA08	1	0.6	0.959	0.6	0.769	Mus musculus
n291135	Q61188	1	0.9	0.958	0.35	0.909	Mus musculus
n291149	Q4VA08	1	0.8	0.954	0.55	0.608	Mus musculus
n291161	Q8CJG0	1	0.9	0.977	0.3	0.79	Mus musculus
n291162	Q05C33	1	0.7	0.981	0.4	0.913	Mus musculus
n291550	Q05C33	1	0.6	0.953	0.3	0.912	Mus musculus
n291609	Q05C33	1	0.65	0.979	0.4	0.949	Mus musculus
n291635	Q05C33	1	0.8	0.981	0.55	0.953	Mus musculus
n291718	Q05C33	1	0.8	0.958	0.4	0.894	Mus musculus
n291821	Q61188	1	0.85	0.702	0.5	0.841	Mus musculus
n291919	Q4VA08	1	0.75	0.967	0.45	0.794	Mus musculus
n292032	P84104	1	0.8	0.985	0.55	0.903	Mus musculus
n292173	P84104	1	0.9	0.882	0.4	0.615	Mus musculus
n292225	Q4VA08	1	0.5	0.898	0.35	0.425	Mus musculus
n292255	P84104	1	0.9	0.913	0.3	0.919	Mus musculus
n292289	P41230	1	0.7	0.929	0.5	0.648	Mus musculus
n292289	Q80U70	1	0.85	0.794	0.3	0.91	Mus musculus
n292289	Q9CQJ4	1	0.8	0.711	0.55	0.669	Mus musculus
n292519	Q8VE97	1	0.65	0.898	0.6	0.865	Mus musculus
n292566	Q4VA08	1	0.6	0.955	0.55	0.858	Mus musculus
n292646	P84104	1	0.75	0.922	0.4	0.948	Mus musculus
n292986	Q4VA08	1	0.85	0.98	0.45	0.85	Mus musculus
n293082	P84104	1	0.8	0.741	0.3	0.609	Mus musculus
n293087	Q05C33	1	0.7	0.984	0.3	0.879	Mus musculus
n293192	Q4VA08	1	0.75	0.982	0.35	0.331	Mus musculus
n293237	Q05C33	1	0.8	0.971	0.45	0.888	Mus musculus
n293310	Q05C33	1	0.8	0.956	0.25	0.635	Mus musculus
n293320	Q4VA08	1	0.75	0.855	0.2	0.476	Mus musculus
n293337	Q4VA08	1	0.75	0.975	0.4	0.749	Mus musculus
n293373	Q4VA08	1	0.6	0.867	0.35	0.787	Mus musculus
n293443	P84104	1	1	0.914	0.55	0.968	Mus musculus
n293516	Q05C33	1	0.7	0.988	0.4	0.942	Mus musculus
n293545	Q05C33	1	0.85	0.942	0.3	0.781	Mus musculus
n293585	Q05C33	1	0.85	0.945	0.4	0.759	Mus musculus
n293622	Q4VA08	1	0.8	0.969	0.45	0.642	Mus musculus
n293646	Q05C33	1	0.8	0.974	0.4	0.945	Mus musculus
n293705	Q05C33	1	0.75	0.979	0.4	0.895	Mus musculus
n293716	Q05C33	1	0.7	0.877	0.35	0.802	Mus musculus
n293731	Q4VA08	1	0.8	0.95	0.45	0.72	Mus musculus
n293774	Q05C33	1	0.8	0.967	0.4	0.883	Mus musculus
n293778	Q05C33	1	0.75	0.945	0.35	0.827	Mus musculus
n293797	Q4VA08	1	0.85	0.972	0.5	0.613	Mus musculus
n293847	Q05C33	1	0.75	0.973	0.45	0.882	Mus musculus
n293886	Q4VA08	1	0.8	0.584	0.35	0.386	Mus musculus
n293889	Q4VA08	1	0.9	0.764	0.4	0.475	Mus musculus
n293907	Q4VA08	1	0.75	0.934	0.55	0.762	Mus musculus
n293917	Q05C33	1	0.75	0.937	0.25	0.893	Mus musculus
n293937	Q05C33	1	0.75	0.981	0.35	0.932	Mus musculus
n293983	Q4VA08	1	0.85	0.614	0.4	0.143	Mus musculus
n293984	P84104	1	0.85	0.983	0.4	0.962	Mus musculus
n293984	Q8VE97	1	0.8	0.973	0.5	0.947	Mus musculus
n293999	Q05C33	1	0.8	0.963	0.35	0.931	Mus musculus
n294006	Q05C33	1	0.7	0.985	0.45	0.919	Mus musculus
n294017	Q4VA08	1	0.7	0.986	0.55	0.878	Mus musculus
n294084	Q4VA08	1	0.7	0.66	0.4	0.371	Mus musculus
n294233	Q05C33	1	0.7	0.987	0.45	0.938	Mus musculus
n294235	Q05C33	1	0.7	0.789	0.2	0.662	Mus musculus
n294286	Q05C33	1	0.85	0.987	0.3	0.955	Mus musculus
n294303	Q4VA08	1	0.75	0.799	0.3	0.495	Mus musculus
n294316	P84104	1	0.9	0.955	0.5	0.923	Mus musculus
n294317	Q05C33	1	0.75	0.976	0.45	0.812	Mus musculus
n294330	P84104	1	0.9	0.929	0.4	0.841	Mus musculus
n294377	Q05C33	1	0.75	0.967	0.25	0.824	Mus musculus
n294378	O88974	0	0.6	0.978	0.3	0.792	Mus musculus
n294378	Q80U70	1	0.75	0.899	0.4	0.813	Mus musculus
n294378	Q80Y84	1	0.6	0.986	0.35	0.765	Mus musculus
n294378	Q9CQJ4	0	0.65	0.804	0.55	0.587	Mus musculus
n294384	Q05C33	1	0.7	0.941	0.4	0.878	Mus musculus
n294406	Q05C33	1	0.8	0.958	0.35	0.909	Mus musculus
n294451	Q05C33	0	0.65	0.824	0.35	0.908	Mus musculus
n294550	Q05C33	1	0.7	0.939	0.35	0.707	Mus musculus
n294599	Q4VA08	1	0.65	0.354	0.2	0.113	Mus musculus
n294646	Q4VA08	1	0.65	0.311	0.3	0.04	Mus musculus
n294679	Q4VA08	1	0.8	0.713	0.3	0.338	Mus musculus
n294699	Q4VA08	1	0.7	0.967	0.5	0.687	Mus musculus
n294814	P84104	1	0.9	0.951	0.55	0.869	Mus musculus
n294925	Q4VA08	1	0.55	0.973	0.55	0.634	Mus musculus
n294937	Q4VA08	1	0.85	0.706	0.3	0.289	Mus musculus
n295022	Q05C33	1	0.8	0.987	0.35	0.934	Mus musculus
n295022	Q4VA08	1	0.85	0.981	0.45	0.848	Mus musculus
n295069	Q05C33	1	0.85	0.972	0.2	0.785	Mus musculus
n295076	P84104	1	1	0.853	0.3	0.89	Mus musculus
n295079	Q8CJG0	1	0.8	0.875	0.3	0.75	Mus musculus
n295092	Q4VA08	1	0.75	0.925	0.4	0.604	Mus musculus
n295123	Q05C33	1	0.65	0.503	0.45	0.578	Mus musculus
n295319	P84104	1	0.8	0.869	0.45	0.8	Mus musculus
n295367	Q05C33	1	0.7	0.814	0.4	0.841	Mus musculus
n295374	Q4VA08	1	0.65	0.972	0.5	0.608	Mus musculus
n295452	Q4VA08	1	0.8	0.958	0.35	0.683	Mus musculus
n295479	Q05C33	1	0.65	0.908	0.4	0.92	Mus musculus
n295587	P84104	1	0.85	0.887	0.45	0.916	Mus musculus
n295587	Q8VE97	1	0.8	0.867	0.5	0.884	Mus musculus
n295741	Q05C33	1	0.65	0.95	0.4	0.894	Mus musculus
n295830	Q05C33	1	0.8	0.883	0.35	0.721	Mus musculus
n296137	P84104	1	0.85	0.823	0.5	0.922	Mus musculus
n296432	Q61188	1	0.85	0.474	0.45	0.84	Mus musculus
n296763	P84104	1	0.9	0.957	0.55	0.958	Mus musculus
n296852	Q4VA08	1	0.8	0.782	0.3	0.159	Mus musculus
n296903	P84104	1	0.7	0.942	0.4	0.967	Mus musculus
n297132	Q05C33	1	0.85	0.985	0.45	0.943	Mus musculus
n297172	O54864	1	0.75	0.825	0.45	0.882	Mus musculus
n297172	Q7TPM0	1	0.75	0.557	0.4	0.941	Mus musculus
n297289	Q05C33	1	0.7	0.934	0.4	0.889	Mus musculus
n297463	Q4VA08	1	0.75	0.925	0.45	0.707	Mus musculus
n297593	P84104	1	0.9	0.994	0.4	0.949	Mus musculus
n297593	Q8CJG0	1	0.65	0.997	0.35	0.75	Mus musculus
n297593	Q8VE97	1	0.9	0.993	0.5	0.924	Mus musculus
n297601	Q4VA08	1	0.7	0.908	0.45	0.726	Mus musculus
n297626	P84104	1	0.7	0.975	0.45	0.981	Mus musculus
n297630	P84104	1	0.8	0.644	0.3	0.533	Mus musculus
n297644	P84104	1	0.55	0.758	0.5	0.967	Mus musculus
n297653	Q4VA08	1	0.8	0.728	0.45	0.357	Mus musculus
n309	A0PJ92	1	0.45	0.75	0.6	0.931	Homo sapiens
n309	O00566	1	0.5	0.664	0.85	0.985	Homo sapiens
n309	O14980	1	0.6	0.965	0.55	0.921	Homo sapiens
n309	O43818	1	0.65	0.686	0.7	0.984	Homo sapiens
n309	P05455	0	0.6	0.488	0.6	0.842	Homo sapiens
n309	P19338	0	0.6	0.515	0.75	0.965	Homo sapiens
n309	Q96G21	1	0.65	0.727	0.5	0.979	Homo sapiens
n309	Q96RS0	1	0.75	0.927	0.45	0.939	Homo sapiens
n309	Q9H814	0	0.65	0.864	0.5	0.969	Homo sapiens
n309	Q9NV31	0	0.6	0.767	0.75	0.973	Homo sapiens
n309	Q9UKC9	1	0.55	0.76	0.7	0.929	Homo sapiens
n309	Q9Y2X3	1	0.6	0.908	0.45	0.998	Homo sapiens
n323814	Q15717	1	0.85	0.965	0.25	0.337	Homo sapiens
n323827	Q15717	1	0.75	0.934	0.45	0.539	Homo sapiens
n323867	O00425	1	0.6	0.694	0.4	0.36	Homo sapiens
n323867	Q9Y6M1	1	0.6	0.725	0.4	0.425	Homo sapiens
n323889	Q07955	1	0.9	0.732	0.35	0.365	Homo sapiens
n323949	Q15717	1	0.85	0.807	0.25	0.113	Homo sapiens
n323950	Q15717	1	0.9	0.785	0.25	0.041	Homo sapiens
n323955	Q15717	1	0.95	0.89	0.45	0.069	Homo sapiens
n323967	Q15717	1	0.85	0.892	0.3	0.086	Homo sapiens
n323992	O00425	1	0.9	0.973	0.4	0.275	Homo sapiens
n323992	Q15717	1	0.85	0.953	0.3	0.267	Homo sapiens
n323992	Q96PU8	1	0.65	0.987	0.1	0.634	Homo sapiens
n323992	Q9H9G7	1	0.85	0.99	0.35	0.6	Homo sapiens
n323992	Q9HCK5	1	0.85	0.982	0.2	0.471	Homo sapiens
n323992	Q9NZI8	0	0.95	0.967	0.4	0.403	Homo sapiens
n323992	Q9UKV8	1	0.9	0.989	0.35	0.705	Homo sapiens
n323992	Q9UL18	1	0.85	0.987	0.25	0.611	Homo sapiens
n323992	Q9Y6M1	1	0.9	0.976	0.3	0.342	Homo sapiens
n324039	Q15717	1	0.7	0.905	0.6	0.172	Homo sapiens
n324048	Q13148	1	0.5	0.931	0.65	0.894	Homo sapiens
n324236	Q15717	1	0.75	0.886	0.4	0.296	Homo sapiens
n324330	P26599	1	0.65	0.88	0.6	0.828	Homo sapiens
n324359	Q15717	1	0.75	0.944	0.45	0.346	Homo sapiens
n324480	Q15717	1	0.8	0.96	0.5	0.508	Homo sapiens
n324559	Q13148	0	0.9	0.976	0.45	0.782	Homo sapiens
n324559	Q15717	1	0.8	0.947	0.3	0.331	Homo sapiens
n324559	Q96PU8	1	0.8	0.979	0.2	0.654	Homo sapiens
n324603	P26599	1	0.7	0.938	0.3	0.429	Homo sapiens
n324635	P26599	1	0.7	0.978	0.5	0.323	Homo sapiens
n324691	Q13148	0	0.6	0.769	0.5	0.692	Homo sapiens
n324778	Q13148	1	0.7	0.893	0.25	0.576	Homo sapiens
n324796	P35637	1	0.6	0.598	0.5	0.532	Homo sapiens
n324803	Q15717	1	0.75	0.958	0.45	0.176	Homo sapiens
n324918	Q49AS9	1	0.8	0.912	0.35	0.358	Homo sapiens
n324942	Q13148	0	0.7	0.899	0.45	0.745	Homo sapiens
n325017	Q15717	1	0.7	0.962	0.4	0.451	Homo sapiens
n325043	Q49AS9	0	0.7	0.967	0.65	0.66	Homo sapiens
n325109	Q13148	0	0.7	0.994	0.55	0.854	Homo sapiens
n325110	Q15717	1	0.7	0.849	0.35	0.145	Homo sapiens
n325141	Q9Y6M1	1	0.8	0.893	0.3	0.161	Homo sapiens
n325160	Q13148	0	0.85	0.973	0.5	0.897	Homo sapiens
n325173	Q15717	1	0.75	0.973	0.45	0.41	Homo sapiens
n325244	P35637	1	0.65	0.809	0.7	0.897	Homo sapiens
n325252	Q13148	1	0.85	0.986	0.35	0.915	Homo sapiens
n325292	Q15717	1	0.8	0.97	0.35	0.261	Homo sapiens
n325441	Q13148	0	0.75	0.996	0.45	0.901	Homo sapiens
n325490	Q13148	0	0.65	0.512	0.4	0.511	Homo sapiens
n325523	Q15717	1	0.65	0.965	0.5	0.636	Homo sapiens
n325544	Q15717	1	0.8	0.813	0.4	0.104	Homo sapiens
n325593	Q07955	1	0.7	0.929	0.45	0.873	Homo sapiens
n325594	Q07955	1	0.65	0.907	0.45	0.86	Homo sapiens
n325618	Q9NZI8	0	0.7	0.704	0.7	0.419	Homo sapiens
n325625	Q13148	0	0.8	0.974	0.55	0.841	Homo sapiens
n325630	Q49AS9	0	0.75	0.961	0.4	0.682	Homo sapiens
n325646	P26599	0	0.6	0.961	0.55	0.902	Homo sapiens
n325646	Q13148	0	0.65	0.971	0.4	0.935	Homo sapiens
n325653	Q15717	1	0.7	0.966	0.4	0.715	Homo sapiens
n325657	Q15717	1	0.9	0.851	0.4	0.164	Homo sapiens
n325730	Q15717	1	0.65	0.942	0.4	0.202	Homo sapiens
n325854	P31483	1	0.75	0.744	0.55	0.63	Homo sapiens
n325936	Q07955	1	0.75	0.945	0.55	0.646	Homo sapiens
n325950	Q13148	0	0.9	0.968	0.35	0.524	Homo sapiens
n326086	Q13148	0	0.45	0.718	0.3	0.332	Homo sapiens
n326143	Q13148	0	0.7	0.951	0.5	0.787	Homo sapiens
n326145	Q15717	1	0.85	0.945	0.25	0.456	Homo sapiens
n326148	Q15717	1	0.75	0.79	0.45	0.193	Homo sapiens
n326151	Q15717	1	0.95	0.968	0.55	0.57	Homo sapiens
n326182	P35637	1	0.7	0.547	0.4	0.657	Homo sapiens
n326183	P35637	1	0.85	0.836	0.5	0.558	Homo sapiens
n326183	Q13148	0	0.8	0.959	0.45	0.664	Homo sapiens
n326195	P35637	1	0.65	0.914	0.55	0.88	Homo sapiens
n326195	Q13148	0	0.6	0.985	0.55	0.903	Homo sapiens
n326195	Q15717	1	0.65	0.948	0.45	0.387	Homo sapiens
[truncated: 8,414 more rows]

## Sheet: negative pairs
Supplimentary Table S3 - RPI-Pred compared with RPIseq (30) on NPInter10412 dataset positive pairs results
ncRNA id	Protein id	RPI-Pred prediction	RPISeq – RPI2241-RF	RPISeq – RPI2241-SVM	RPISeq – RPI369-RF	RPISeq – RPI369-SVM
n121	A0PJ92	0	0.6	0.814	0.55	0.582
n121	A2VCT9	0	0.75	0.848	0.55	0.534
n121	A6ZPU3	0	0.7	0.921	0.5	0.652
n121	B1WB49	0	0.7	0.912	0.4	0.924
n121	B7ZL34	0	0.7	0.888	0.5	0.294
n121	P62320	0	0.65	0.575	0.6	0.717
n121	Q00416	0	0.7	0.988	0.7	0.698
n121	Q9JKF1	0	0.7	0.959	0.45	0.364
n121	Q9UK45	0	0.8	0.809	0.7	0.916
n127	A2VCT9	1	0.55	0.58	0.5	0.409
n1315	A6ZPU3	1	0.7	0.891	0.3	0.417
n1315	P69913	0	0.7	0.62	0.45	0.583
n1315	Q9NV31	0	0.7	0.911	0.5	0.64
n1414	B1IVL4	1	0.7	0.757	0.4	0.88
n1414	D3QQ79	0	0.7	0.68	0.6	0.693
n1414	G5EBF5	0	0.65	0.75	0.55	0.262
n1414	G5EGR6	0	0.55	0.986	0.55	0.819
n1414	P77398	0	0.65	0.917	0.45	0.27
n1414	Q06787	0	0.7	0.927	0.55	0.944
n1414	Q9NVP2	0	0.5	0.625	0.7	0.747
n1433	B1WB49	1	0.6	0.648	0.4	0.74
n1433	M1FYN7	0	0.6	0.18	0.3	0.192
n1433	Q06819	0	0.65	0.277	0.5	0.532
n1460	B2WTN8	1	0.45	0.686	0.5	0.437
n1461	B7UR25	1	0.8	0.388	0.45	0.381
n1461	P83876	0	0.8	0.538	0.6	0.733
n1579	B7ZL34	0	0.55	0.714	0.45	0.236
n1579	O00566	0	0.35	0.474	0.7	0.8
n1579	O08688	0	0.65	0.914	0.75	0.789
n1579	O15116	0	0.45	0.509	0.75	0.537
n1579	P15172	0	0.3	0.679	0.35	0.31
n1579	P25635	0	0.55	0.911	0.65	0.528
n1579	P83877	0	0.45	0.787	0.75	0.894
n1579	Q07807	0	0.3	0.836	0.3	0.468
n1579	Q9V4Q8	0	0.35	0.617	0.6	0.916
n177816	C8TKH6	1	0.45	0.743	0.35	0.722
n177816	O43251	0	0.5	0.536	0.35	0.727
n177816	O60341	0	0.6	0.746	0.3	0.693
n177816	O75494	0	0.35	0.465	0.55	0.848
n177816	P15514	0	0.35	0.625	0.35	0.564
n177816	P26017	0	0.5	0.67	0.45	0.907
n177816	P32899	0	0.75	0.796	0.55	0.885
n177816	Q9CQJ4	0	0.5	0.624	0.6	0.699
n177816	Q9UHB9	0	0.5	0.735	0.6	0.667
n177817	C8TVH5	1	0.35	0.478	0.4	0.322
n177817	Q9D600	0	0.4	0.401	0.4	0.261
n177965	C8UF15	1	0.3	0.223	0.4	0.395
n177965	Q08492	0	0.35	0.096	0.5	0.618
n177965	Q9UK45	0	0.35	0.249	0.5	0.602
n178012	D3QQ79	0	0.75	0.515	0.35	0.182
n178012	O75940	0	0.55	0.62	0.4	0.351
n178012	P17133	0	0.55	0.558	0.5	0.771
n178094	G5EBF5	0	0.6	0.547	0.2	0.127
n178094	P33399	0	0.45	0.82	0.4	0.747
n178096	G5EDI8	1	0.55	0.701	0.6	0.038
n178096	O94906	0	0.65	0.537	0.5	0.151
n178096	O94992	0	0.5	0.458	0.55	0.199
n178096	O95777	0	0.65	0.305	0.25	0.027
n178096	P97440	0	0.5	0.743	0.55	0.342
n178096	Q12136	0	0.7	0.64	0.55	0.233
n178096	Q9Y2X3	0	0.65	0.673	0.5	0.292
n178110	P17844	1	0.4	0.493	0.45	0.275
n178123	I6L9I7	1	0.3	0.375	0.55	0.753
n178127	J9JEG3	1	0.5	0.517	0.6	0.722
n178127	P31943	0	0.5	0.616	0.55	0.83
n178127	Q12420	0	0.5	0.873	0.55	0.956
n178127	Q9HCE1	0	0.65	0.721	0.6	0.763
n178127	Q9V3W7	0	0.45	0.31	0.55	0.84
n178137	P37108	0	0.5	0.729	0.6	0.938
n178162	O08848	0	0.85	0.887	0.55	0.448
n178162	P04150	0	0.8	0.902	0.6	0.521
n178162	P04637	0	0.65	0.912	0.3	0.508
n178162	P05067	0	0.65	0.697	0.55	0.749
n178162	P05084	0	0.75	0.698	0.55	0.399
n178162	P05455	0	0.75	0.512	0.45	0.374
n178162	P07910	0	0.7	0.401	0.6	0.527
n178162	P08047	0	0.7	0.671	0.5	0.287
n178162	P08621	0	0.5	0.454	0.6	0.82
n178162	P08775	0	0.65	0.571	0.65	0.632
n178162	P19735	0	0.65	0.95	0.6	0.589
n178162	P37231	0	0.65	0.81	0.5	0.49
n178162	Q00899	0	0.5	0.389	0.5	0.529
n178162	Q04305	0	0.65	0.828	0.4	0.288
n178162	Q13127	0	0.65	0.856	0.4	0.276
n178162	Q9NV31	0	0.65	0.736	0.4	0.623
n178162	Q9VVW5	0	0.65	0.848	0.5	0.537
n178162	Q9Z191	0	0.7	0.551	0.55	0.507
n178164	Q9NVP2	0	0.55	0.629	0.55	0.802
n1851	A2VCT9	0	0.75	0.979	0.6	0.746
n1851	Q04500	0	0.85	0.987	0.5	0.967
n1851	Q13285	0	0.75	0.989	0.35	0.868
n1859	Q9NZI8	0	0.5	0.649	0.5	0.24
n1868	O15116	0	0.85	0.922	0.45	0.847
n1868	P0A6X7	0	0.95	0.923	0.5	0.865
n199030	O43251	0	0.95	0.639	0.4	0.744
n199030	P21538	0	0.8	0.769	0.5	0.908
n200540	P0A9E2	0	0.9	0.715	0.5	0.899
n200540	Q9UK45	0	0.75	0.83	0.5	0.917
n203786	P35268	0	0.55	0.669	0.4	0.205
n2060	P0ACF0	0	0.5	0.562	0.45	0.718
n2060	Q06506	0	0.7	0.882	0.5	0.86
n2060	Q9Z148	0	0.6	0.895	0.55	0.947
n2110	P40055	0	0.65	0.732	0.6	0.314
n2146	P37108	0	0.25	0.192	0.55	0.899
n2156	A6ZPU3	0	0.45	0.615	0.45	0.301
n2156	O75494	0	0.3	0.221	0.35	0.687
n2156	P0ACH5	0	0.3	0.241	0.5	0.592
n2156	P0AFZ3	0	0.4	0.52	0.3	0.652
n2156	P0AG67	0	0.35	0.036	0.3	0.074
n2156	P37231	0	0.55	0.544	0.35	0.345
n2156	Q9V3W7	0	0.45	0.208	0.4	0.417
n2157	G5EGR6	0	0.6	0.982	0.4	0.815
n2157	O75533	0	0.6	0.931	0.7	0.809
n2157	P0AGD7	0	0.5	0.886	0.5	0.924
n2157	P0C077	0	0.45	0.627	0.7	0.994
n2157	P0C0V0	0	0.4	0.817	0.5	0.688
n2157	P0CE48	0	0.55	0.694	0.45	0.668
n2157	P10121	0	0.5	0.303	0.5	0.368
n2157	P38199	0	0.65	0.75	0.4	0.502
n2157	P40204	0	0.45	0.448	0.65	0.882
n2157	Q03782	0	0.7	0.95	0.45	0.94
n2157	Q9V429	0	0.55	0.579	0.45	0.794
n223	P26017	0	0.65	0.712	0.7	0.963
n223	P40565	0	0.5	0.373	0.5	0.812
n243	M1FYN7	0	0.5	0.195	0.35	0.138
n243	O75940	0	0.6	0.348	0.45	0.263
n243	P38429	0	0.55	0.406	0.3	0.592
n243	P40567	0	0.5	0.571	0.35	0.346
n263510	P38432	0	0.8	0.951	0.3	0.158
n263510	Q08492	0	0.85	0.81	0.4	0.71
n263537	Q04500	0	0.85	0.826	0.6	0.727
n263844	D3QQ79	0	0.8	0.78	0.5	0.352
n263844	O94992	0	0.85	0.755	0.55	0.703
n263875	G5EBF5	0	0.8	0.911	0.4	0.293
n263875	P15172	0	0.8	0.975	0.4	0.509
n263875	P15514	0	0.8	0.97	0.45	0.631
n263875	Q12368	0	0.8	0.963	0.45	0.926
n263875	Q9Y3B4	0	0.8	0.93	0.5	0.757
n263885	O15116	0	0.95	0.869	0.45	0.61
n263885	P17133	0	0.85	0.956	0.45	0.96
n263941	M1FYN7	0	0.75	0.802	0.3	0.599
n263950	P17980	0	0.7	0.955	0.55	0.936
n263950	P18102	0	0.8	0.992	0.35	0.536
n263950	Q06787	0	0.85	0.976	0.45	0.951
n263950	Q13127	0	0.75	0.978	0.35	0.695
n263956	P19338	0	0.85	0.944	0.35	0.915
n263956	P32899	0	0.75	0.955	0.4	0.913
n263956	Q06819	0	0.65	0.859	0.5	0.769
n263956	Q13148	0	0.8	0.973	0.4	0.837
n263960	A2VCT9	0	0.85	0.966	0.65	0.628
n263960	P21372	0	0.7	0.978	0.45	0.939
n263960	P21538	0	0.7	0.96	0.65	0.94
n263960	P40567	0	0.75	0.947	0.45	0.732
n263960	Q07350	0	0.6	0.916	0.65	0.621
n263960	Q13285	0	0.75	0.986	0.45	0.793
n263960	Q60795	0	0.8	0.938	0.55	0.737
n263969	P23394	0	0.75	0.979	0.55	0.806
n263969	Q61164	0	0.7	0.927	0.35	0.74
n263973	P33399	0	0.75	0.876	0.55	0.875
n263981	P23615	0	0.8	0.982	0.45	0.971
n263981	P42184	0	0.9	0.982	0.45	0.893
n264009	O15116	0	1	0.637	0.5	0.644
n264034	P04637	0	0.8	0.98	0.35	0.747
n264048	O43251	0	0.9	0.942	0.5	0.646
n264048	O75940	0	0.9	0.895	0.45	0.601
n264048	P05084	0	0.95	0.964	0.5	0.767
n264048	P26017	0	0.85	0.965	0.45	0.925
n264048	Q12136	0	0.9	0.939	0.45	0.902
n264053	P05455	0	0.6	0.678	0.55	0.733
n264065	D3QQ79	0	0.8	0.92	0.45	0.655
n264065	P31943	0	0.85	0.949	0.4	0.824
n264065	P47083	0	0.85	0.932	0.4	0.935
n264065	Q12368	0	0.85	0.946	0.45	0.928
n264065	Q15233	0	0.85	0.972	0.4	0.904
n264146	G5EBF5	0	0.85	0.832	0.4	0.231
n264146	O88974	0	0.8	0.994	0.35	0.947
n264146	P07910	0	0.85	0.816	0.4	0.905
n264146	P32899	0	0.85	0.955	0.6	0.941
n264146	P33399	0	0.75	0.95	0.55	0.915
n264146	P33750	0	0.85	0.988	0.5	0.945
n264146	P34247	0	0.8	0.987	0.5	0.994
n264146	P35268	0	0.9	0.908	0.55	0.906
n264146	P37108	0	0.9	0.954	0.55	0.962
n264146	Q12420	0	0.7	0.982	0.65	0.976
n264173	O60341	0	0.7	0.992	0.4	0.865
n264173	O94906	0	0.75	0.981	0.55	0.843
n264173	P37108	0	0.85	0.977	0.55	0.969
n264173	P37231	0	0.75	0.971	0.6	0.839
n264264	O94992	0	0.8	0.818	0.5	0.856
n264264	P38199	0	0.7	0.91	0.5	0.509
n264264	P38432	0	0.8	0.966	0.4	0.652
n264264	P53905	0	0.75	0.97	0.45	0.78
n264314	P08621	0	0.75	0.819	0.7	0.956
n264314	Q15459	0	0.75	0.837	0.55	0.652
n264321	O95777	0	0.85	0.77	0.5	0.216
n264344	M1FYN7	0	0.75	0.512	0.25	0.247
n264346	O75643	0	0.7	0.983	0.45	0.567
n264346	O96828	0	0.75	0.862	0.5	0.842
n264346	P38432	0	0.8	0.972	0.3	0.657
n264346	P40055	0	0.8	0.968	0.55	0.551
n264346	P40068	0	0.8	0.986	0.35	0.563
n264346	P40204	0	0.95	0.845	0.6	0.93
n264346	Q13148	0	0.8	0.965	0.45	0.803
n264410	O00566	0	0.7	0.915	0.6	0.825
n264410	P09234	0	0.75	0.95	0.5	0.457
n264410	P38882	0	0.75	0.885	0.55	0.79
n264410	P40565	0	0.85	0.848	0.35	0.672
n264410	P40567	0	0.85	0.929	0.35	0.543
n264410	P40968	0	0.85	0.916	0.35	0.644
n264410	P41696	0	0.8	0.973	0.6	0.526
n264410	P42184	0	0.9	0.961	0.55	0.411
n264410	P57743	0	0.75	0.83	0.45	0.783
n264410	Q13285	0	0.7	0.958	0.45	0.51
n264410	Q16533	0	0.85	0.884	0.55	0.742
n264431	O08688	1	0.75	0.931	0.55	0.811
n264435	O08848	1	0.65	0.873	0.25	0.204
n264581	P0A6X7	0	0.9	0.826	0.65	0.726
n264581	P40055	0	0.9	0.963	0.6	0.505
n264602	O94992	0	0.8	0.765	0.45	0.854
n264673	P02828	0	0.95	0.921	0.5	0.854
n264673	P49711	0	0.9	0.947	0.35	0.617
n264673	Q14764	0	0.8	0.875	0.4	0.364
n264673	Q8IUX4	0
n264709	O95777	0	0.8	0.559	0.4	0.207
n264765	P04637	0	0.9	0.851	0.25	0.333
n264800	P05084	0	0.9	0.985	0.7	0.889
n264800	P40567	0	0.85	0.962	0.35	0.814
n264800	P50535	0	0.85	0.982	0.65	0.769
n264800	Q60795	0	0.9	0.933	0.5	0.793
n264882	O60341	1	0.85	0.84	0.4	0.691
n264882	P05455	0	0.75	0.646	0.55	0.659
n264882	P62307	0	0.85	0.8	0.3	0.824
n264998	P62310	0	0.85	0.903	0.35	0.591
n264998	Q15459	0	0.9	0.931	0.4	0.651
n265007	P07910	0	0.9	0.778	0.4	0.815
n265007	P0ACH5	0	0.9	0.873	0.6	0.93
n265007	P62312	0	0.8	0.929	0.45	0.648
n265125	P02828	0	0.85	0.88	0.4	0.806
n265125	P08621	0	0.7	0.921	0.4	0.931
n265125	P0AFZ3	0	0.8	0.888	0.6	0.627
n265125	P62316	0	0.7	0.929	0.3	0.79
n265145	P62307	0	0.7	0.818	0.45	0.726
n265145	P62310	0	0.65	0.699	0.45	0.679
n265145	P62317	0	0.8	0.839	0.4	0.787
n265145	Q62376	0	0.8	0.841	0.5	0.932
n265149	O75940	0	0.65	0.744	0.35	0.084
n265149	P62312	0	0.6	0.89	0.25	0.055
n265216	P04637	0	0.75	0.948	0.25	0.735
n265216	P0C077	0	0.7	0.737	0.55	0.99
n265226	P47083	0	0.9	0.766	0.65	0.829
n265226	P62316	0	0.9	0.851	0.45	0.817
n265257	P05084	0	0.9	0.991	0.7	0.877
n265257	P0CE47	0	0.95	0.976	0.55	0.727
n265257	P62317	0	0.9	0.98	0.4	0.915
n265257	P62318	0	0.95	0.973	0.65	0.86
n265303	O94906	1	0.8	0.929	0.4	0.668
n265319	O94992	0	0.75	0.67	0.4	0.805
n265319	P10121	0	1	0.74	0.35	0.325
n265327	O95707	1	0.9	0.975	0.4	0.971
n265327	P07910	0	0.9	0.931	0.35	0.907
n265334	O95777	0	0.75	0.523	0.55	0.134
n265334	P0A6X7	0	0.8	0.715	0.55	0.657
n265334	P62307	0	0.8	0.911	0.5	0.779
n265359	P10180	0	0.8	0.969	0.5	0.953
n265359	P62310	0	0.85	0.94	0.45	0.885
n265359	P83876	0	0.75	0.954	0.65	0.942
n265359	P83877	0	0.75	0.954	0.65	0.942
n265359	Q96DI7	0	0.7	0.958	0.45	0.901
n265362	P08621	0	0.75	0.898	0.6	0.983
n265362	P62312	0	0.9	0.897	0.5	0.651
n265362	P83876	0	0.65	0.898	0.55	0.912
n265362	P97440	0	0.55	0.861	0.4	0.916
n265419	P83877	0	0.7	0.964	0.75	0.966
n265419	Q60795	0	0.9	0.96	0.5	0.889
n265420	P0A9E2	0	0.9	0.755	0.5	0.815
n265420	P11633	0	0.9	0.856	0.35	0.923
n265473	P13393	0	0.85	0.96	0.3	0.641
n265473	P91240	0	0.7	0.961	0.4	0.56
n265556	P97440	0	0.7	0.887	0.5	0.823
n265594	P0A6X7	0	0.85	0.918	0.65	0.751
n265606	P0A6Y1	0	0.9	0.961	0.6	0.79
n265606	P0AED5	0	0.7	0.967	0.45	0.686
n265606	P15172	0	0.6	0.969	0.45	0.412
n265606	P53905	0	0.75	0.983	0.6	0.82
n265606	Q8K4Z5	0	0.7	0.983	0.55	0.845
n265640	P04637	0	0.8	0.982	0.45	0.812
n265640	P0AFZ3	0	0.7	0.947	0.5	0.825
n265640	P15514	0	0.8	0.938	0.4	0.6
n265640	Q04500	0	0.8	0.967	0.5	0.919
n265640	Q8MXS2	0	0.8	0.97	0.45	0.838
n265707	P05084	0	0.85	0.975	0.6	0.788
n265707	P0A9E2	0	0.95	0.895	0.6	0.935
n265707	Q9BXP5	0	0.7	0.95	0.6	0.827
n265823	P05455	0	0.85	0.752	0.5	0.524
n265823	P0AA16	0	0.95	0.964	0.35	0.386
n265823	P0C077	0	0.85	0.891	0.7	0.997
n265823	P17133	0	0.75	0.933	0.55	0.988
n265823	P83876	0	0.75	0.936	0.6	0.932
n265823	Q06819	0	0.85	0.826	0.3	0.842
n265823	Q07807	0	0.9	0.976	0.3	0.621
n265823	Q08492	0	0.85	0.881	0.55	0.98
n265823	Q8NEI3	0	0.95	0.98	0.45	0.484
n265840	P83877	0	0.8	0.939	0.6	0.914
n265872	P07910	0	0.95	0.947	0.4	0.919
n265872	Q12368	0	0.85	0.973	0.5	0.942
n265872	Q9D600	0	0.85	0.946	0.6	0.763
n265891	P0CE48	0	0.75	0.885	0.55	0.754
n265891	Q12420	0	0.7	0.976	0.5	0.982
n265891	Q8TEQ6	0	0.65	0.981	0.6	0.925
n265930	P10121	0	0.75	0.959	0.45	0.358
n265934	P08621	0	0.75	0.873	0.55	0.972
n265934	P0ACH5	0	0.85	0.785	0.55	0.858
n265934	P91240	0	0.7	0.948	0.3	0.838
n265934	Q12874	0	0.7	0.818	0.5	0.777
n265934	Q13148	0	0.85	0.954	0.4	0.675
n265940	P08775	0	0.9	0.925	0.55	0.855
n265940	P19338	0	0.95	0.819	0.5	0.818
n265983	P97440	0	0.65	0.931	0.5	0.915
n265990	P0AFZ3	0	0.95	0.956	0.3	0.238
n266012	P19474	0	0.9	0.898	0.35	0.822
n266114	P0C077	0	0.8	0.812	0.55	0.994
n266151	P0C0V0	0	0.8	0.965	0.45	0.81
n266174	P13393	0	0.75	0.993	0.45	0.913
n266185	P0A6X7	0	0.9	0.887	0.6	0.638
n266185	P62307	0	0.85	0.969	0.45	0.77
n266185	Q15459	0	0.85	0.977	0.55	0.749
n266185	Q8K4Z5	0	0.85	0.978	0.45	0.74
n266185	Q9NV31	0	0.8	0.987	0.55	0.765
n266284	P10121	0	0.85	0.874	0.65	0.514
n266284	P14210	0	0.65	0.971	0.6	0.788
n266284	P21372	0	0.75	0.976	0.65	0.94
n266284	P62310	0	0.8	0.935	0.6	0.878
n266284	Q60795	0	0.8	0.946	0.45	0.803
n266284	Q8MXS2	0	0.75	0.983	0.55	0.914
n266284	Q96DI7	0	0.7	0.956	0.55	0.897
n266284	Q9NVP2	0	0.8	0.849	0.45	0.757
n266285	P62312	0	0.75	0.926	0.45	0.728
n266285	Q03782	0	0.65	0.986	0.7	0.943
n266285	Q61164	0	0.55	0.949	0.45	0.802
n266302	P0A9E2	0	0.95	0.683	0.55	0.86
n266319	P0AA16	0	1	0.952	0.35	0.356
n266319	P15514	0	0.7	0.916	0.4	0.535
n266319	P23394	0	0.8	0.987	0.6	0.82
n266319	P62316	0	0.8	0.957	0.45	0.917
n266341	P0ACF0	0	0.85	0.862	0.4	0.645
n266341	P62317	0	0.95	0.955	0.4	0.928
n266375	P11633	0	0.85	0.919	0.55	0.987
n266402	P17133	0	0.8	0.939	0.4	0.969
n266402	Q9UK45	0	0.8	0.952	0.45	0.941
n266439	Q8K4Z5	0	0.75	0.947	0.35	0.879
n266439	Q99207	0	0.75	0.969	0.45	0.877
n266444	P13393	0	0.9	0.949	0.5	0.71
n266444	Q8MXS2	0	0.8	0.956	0.45	0.57
n266483	P0AFZ3	0	0.75	0.95	0.35	0.946
n266483	P26017	0	0.65	0.975	0.4	0.981
n266483	Q06217	0	0.85	0.783	0.6	0.898
n266483	Q8NEI3	0	0.8	0.978	0.45	0.651
n266489	P19338	0	0.85	0.721	0.25	0.744
n266495	P19339	0	0.85	0.993	0.35	0.881
n266495	Q06506	0	0.9	0.975	0.65	0.72
n266495	Q9BXP5	0	0.8	0.971	0.5	0.816
n266500	P0C077	0	0.85	0.93	0.55	0.994
n266500	P15514	0	0.9	0.936	0.45	0.465
n266500	P83876	0	0.85	0.939	0.6	0.901
n266549	P83877	0	0.7	0.802	0.55	0.742
n266549	Q96DI7	0	0.75	0.775	0.25	0.503
n266565	Q06819	0	0.85	0.944	0.5	0.868
n266565	Q9D600	0	0.7	0.937	0.45	0.768
n266618	P17133	0	0.7	0.897	0.5	0.912
n266618	Q96DI7	0	0.75	0.893	0.3	0.629
n266628	P10121	0	0.8	0.891	0.3	0.231
n266643	P31943	0	0.9	0.965	0.5	0.825
n266643	P91240	0	0.75	0.982	0.4	0.862
n266643	Q04500	0	0.9	0.979	0.5	0.939
n266643	Q99207	0	0.85	0.984	0.5	0.839
n266697	P97440	0	0.8	0.848	0.5	0.682
n266697	Q9BXP5	0	0.8	0.816	0.5	0.548
n266732	P19338	0	0.75	0.665	0.45	0.815
n266732	P21538	0	0.75	0.83	0.5	0.877
n266732	Q9CQJ4	0	0.75	0.669	0.65	0.635
n266732	Q9D600	0	0.8	0.597	0.4	0.456
n266732	Q9HCE1	0	0.8	0.902	0.45	0.663
n266732	Q9Y4Y9	0	0.85	0.438	0.55	0.623
n266733	P11633	0	0.95	0.953	0.4	0.869
n266784	P32899	0	0.8	0.825	0.5	0.593
n266784	Q12136	0	0.8	0.768	0.35	0.578
n266784	Q9H814	0	0.75	0.865	0.6	0.344
n266814	P11940	1	0.9	0.996	0.45	0.835
n266814	P19474	0	0.95	0.972	0.45	0.924
n266832	P13393	0	0.95	0.936	0.45	0.839
n266832	Q06506	0	0.8	0.881	0.75	0.58
n266832	Q12368	0	0.85	0.881	0.5	0.889
n266832	Q9NV31	0	0.85	0.939	0.6	0.822
n266839	P13445	1	0.8	0.873	0.45	0.7
n266839	Q12420	0	0.8	0.977	0.45	0.964
n266839	Q9NV31	0	0.9	0.948	0.5	0.848
n266839	Q9NVP2	0	0.85	0.706	0.4	0.598
n266839	Q9NZI8	0	0.95	0.898	0.45	0.184
n266850	P14210	1	0.8	0.984	0.55	0.674
n266850	P33399	0	0.8	0.983	0.7	0.892
n266850	Q9NVP2	0	0.75	0.902	0.55	0.636
n266856	A2VCT9	1	0.85	0.772	0.4	0.27
n266856	Q06819	0	0.8	0.668	0.45	0.574
n266856	Q9UK45	0	0.8	0.889	0.5	0.913
n266893	A6ZPU3	1	0.8	0.96	0.3	0.67
n266893	Q9BXP5	0	0.7	0.923	0.55	0.736
n266893	Q9NZI8	0	0.8	0.907	0.45	0.204
n266910	B1IVL4	1	0.75	0.726	0.4	0.572
n266957	B1WB49	1	0.7	0.976	0.4	0.961
n266957	P15514	0	0.7	0.953	0.35	0.668
n266957	P26017	0	0.7	0.99	0.4	0.977
n266957	Q9CQJ4	0	0.8	0.935	0.7	0.848
n266957	Q9V3W7	0	0.85	0.957	0.3	0.925
n266959	B2WTN8	1	0.85	0.95	0.5	0.848
n266959	Q9D600	0	0.8	0.899	0.6	0.609
n266993	B7UR25	1	0.8	0.983	0.45	0.843
n266997	B7ZL34	0	0.7	0.992	0.4	0.656
n266997	P17133	0	0.9	0.979	0.6	0.991
n266997	P23394	0	0.8	0.996	0.55	0.902
n266997	Q9UK45	0	0.85	0.973	0.5	0.959
n267040	C8TKH6	1	0.8	0.984	0.35	0.82
n267040	P37108	0	0.9	0.975	0.6	0.965
n267057	C8TVH5	1	0.65	0.854	0.35	0.622
n267057	P23615	0	0.75	0.931	0.5	0.901
n267057	P37231	0	0.8	0.912	0.75	0.717
n267062	C8UF15	1	0.8	0.957	0.4	0.858
n267062	P38199	0	0.6	0.91	0.45	0.505
n267062	Q9H814	0	0.75	0.96	0.5	0.881
n267062	Q9Y3B4	0	0.75	0.809	0.3	0.699
n267072	D3QQ79	0	0.75	0.853	0.55	0.597
n267072	P17980	0	0.7	0.862	0.6	0.856
n267077	G5EBF5	0	0.75	0.885	0.35	0.305
n267077	P31943	0	0.85	0.976	0.45	0.913
n267077	Q12368	0	0.7	0.952	0.55	0.954
n267077	Q9HCE1	0	0.8	0.983	0.35	0.88
n267084	A2VCT9	0	0.7	0.882	0.4	0.731
n267084	B7ZL34	0	0.8	0.893	0.35	0.704
n267084	G5EDI8	1	0.75	0.958	0.5	0.837
n267084	P19338	0	0.8	0.874	0.35	0.956
n267084	Q12420	0	0.65	0.976	0.45	0.974
n267084	Q14764	0	0.75	0.823	0.3	0.581
n267084	Q9V3W7	0	0.7	0.873	0.5	0.934
n267106	G5EGR6	1	0.8	0.996	0.45	0.9
n267106	P38432	0	0.75	0.994	0.45	0.891
n267107	D3QQ79	0	0.7	0.922	0.6	0.701
n267107	G5EBF5	0	0.7	0.903	0.5	0.312
n267107	I6L9I7	1	0.6	0.847	0.75	0.866
n267107	P26017	0	0.65	0.985	0.55	0.976
n267107	P38882	0	0.7	0.955	0.6	0.94
n267107	Q03782	0	0.75	0.99	0.7	0.954
n267107	Q9V4Q8	0	0.8	0.938	0.65	0.967
n267116	J9JEG3	1	0.85	0.985	0.6	0.833
n267116	M1FYN7	0	0.75	0.897	0.25	0.625
n267116	P19474	0	0.9	0.943	0.45	0.946
n267127	M1FYN7	0	0.8	0.773	0.3	0.43
n267127	Q9NV31	0	0.85	0.971	0.7	0.868
n267141	O00425	1	0.85	0.958	0.5	0.268
n267141	P32899	0	0.8	0.965	0.45	0.908
n267141	Q9NVP2	0	0.8	0.81	0.5	0.561
n267180	O00566	0	0.75	0.828	0.55	0.833
n267180	Q13148	0	0.85	0.925	0.4	0.602
n267210	O08688	1	0.75	0.98	0.65	0.873
n267210	O15116	0	0.8	0.766	0.65	0.686
n267210	O43251	0	0.8	0.966	0.35	0.48
n267210	P40055	0	0.85	0.969	0.65	0.542
n267210	Q04500	0	0.85	0.977	0.4	0.939
n267210	Q15459	0	0.75	0.968	0.45	0.8
n267210	Q9NZI8	0	0.75	0.932	0.55	0.224
n267278	O08848	1	0.85	0.986	0.4	0.797
n267287	O09106	1	0.8	0.881	0.4	0.869
n267289	O14746	1	0.85	0.992	0.4	0.867
n267289	O60341	0	0.65	0.973	0.35	0.862
n267289	O75494	0	0.65	0.927	0.55	0.935
n267289	P31943	0	0.85	0.939	0.35	0.888
n267289	Q9Y3B4	0	0.8	0.839	0.35	0.791
n267302	O14980	1	0.75	0.995	0.35	0.621
n267302	O75643	0	0.8	0.992	0.5	0.6
n267302	P21538	0	0.7	0.96	0.75	0.932
n267302	P33750	0	0.7	0.993	0.65	0.942
n267330	O15116	0	0.8	0.845	0.55	0.615
n267330	O75940	0	0.75	0.869	0.5	0.621
n267330	P34247	0	0.8	0.991	0.45	0.992
n267330	Q9UK45	0	0.8	0.959	0.5	0.933
n267336	O35295	1	0.8	0.79	0.4	0.677
n267357	O43172	1	0.9	0.904	0.5	0.743
n267357	P40567	0	0.8	0.882	0.3	0.464
n267371	O43251	0	0.9	0.958	0.5	0.82
n267386	O43447	1	0.85	0.888	0.3	0.261
n267386	P32899	0	0.85	0.96	0.5	0.873
n267394	O43818	1	0.85	0.971	0.55	0.936
n267394	O94992	0	0.8	0.883	0.5	0.94
n267394	O95777	0	0.8	0.782	0.45	0.371
n267394	P37108	0	0.8	0.961	0.6	0.969
n267394	Q06787	0	0.85	0.974	0.4	0.946
n267405	A2VCT9	1	0.55	0.975	0.45	0.599
n267420	A6ZPU3	1	0.8	0.94	0.3	0.702
n267422	B1IVL4	1	0.7	0.956	0.35	0.914
n267422	P33399	0	0.75	0.976	0.55	0.939
n267458	B1WB49	1	0.6	0.92	0.35	0.923
n267458	P26017	0	0.75	0.945	0.45	0.944
n267458	Q15459	0	0.85	0.892	0.5	0.739
n267478	B2WTN8	1	0.9	0.84	0.45	0.7
n267514	B7UR25	1	0.8	0.924	0.25	0.642
n267514	P38432	0	0.8	0.96	0.25	0.517
n267527	B7ZL34	1	0.8	0.773	0.3	0.38
n267527	P02828	0	0.8	0.853	0.35	0.885
n267527	P04637	0	0.85	0.939	0.3	0.728
n267527	P35268	0	1	0.867	0.35	0.882
n267527	P47083	0	0.95	0.771	0.6	0.903
n267527	Q08492	0	0.75	0.707	0.3	0.934
n267537	C8TKH6	1	0.8	0.804	0.3	0.578
n267543	C8TVH5	1	0.7	0.955	0.45	0.758
n267543	O75940	0	0.8	0.941	0.4	0.759
n267564	C8UF15	1	0.8	0.965	0.5	0.832
n267573	D3QQ79	0	0.8	0.896	0.55	0.592
n267573	P05455	0	0.85	0.852	0.45	0.717
n267573	P07910	0	0.85	0.852	0.4	0.831
n267573	P37108	0	0.85	0.935	0.5	0.908
n267573	Q9Y3B4	0	0.85	0.92	0.4	0.747
n267574	G5EBF5	1	0.7	0.527	0.45	0.192
n267585	G5EDI8	1	0.85	0.99	0.45	0.732
n267585	O94906	0	0.7	0.977	0.5	0.783
n267585	P08621	0	0.85	0.971	0.65	0.981
n267585	P38199	0	0.8	0.969	0.55	0.557
n267585	P40068	0	0.85	0.996	0.4	0.622
n267585	Q12420	0	0.75	0.991	0.65	0.971
n267611	G5EGR6	1	0.65	0.99	0.25	0.85
n267611	O94992	0	0.7	0.852	0.6	0.933
n267611	Q6IBM8	0	0.65	0.983	0.35	0.759
n267643	I6L9I7	1	0.8	0.899	0.7	0.825
n267649	J9JEG3	1	0.8	0.853	0.55	0.662
n267649	O95777	0	0.8	0.363	0.5	0.226
n267649	P40204	0	0.85	0.689	0.5	0.922
n267662	M1FYN7	0	0.75	0.799	0.25	0.499
n267662	P0A6X7	0	0.85	0.801	0.6	0.734
n267662	P38432	0	0.65	0.987	0.3	0.709
n267662	P50535	0	0.65	0.984	0.55	0.67
n267686	O00425	1	0.8	0.975	0.5	0.193
n267686	P0A9E2	0	0.95	0.891	0.55	0.933
n267686	P0AA16	0	0.9	0.972	0.4	0.289
n267686	P32899	0	0.9	0.969	0.45	0.924
n267686	P40565	0	0.9	0.878	0.45	0.771
n267689	A2VCT9	0	0.8	0.968	0.4	0.733
n267689	O00566	0	0.7	0.952	0.5	0.976
n267689	P0ACF0	0	0.7	0.832	0.4	0.623
n267689	P40567	0	0.75	0.941	0.4	0.792
n267689	Q13148	0	0.75	0.99	0.5	0.932
n267712	A6ZPU3	0	0.85	0.981	0.5	0.744
n267712	P0ACH5	0	0.9	0.909	0.75	0.908
n267712	P0AED5	0	0.7	0.962	0.4	0.657
n267712	P0AFZ3	0	0.7	0.965	0.6	0.895
n267712	Q13285	0	0.65	0.983	0.45	0.69
n267712	Q60795	0	0.75	0.928	0.6	0.649
n267727	B1IVL4	1	0.7	0.815	0.3	0.75
n267727	Q13435	0	0.75	0.959	0.5	0.828
n267729	B1WB49	1	0.9	0.807	0.15	0.903
n267729	P33399	0	0.8	0.89	0.45	0.883
n267743	B2WTN8	1	0.85	0.896	0.5	0.636
n267743	P0C077	0	0.6	0.869	0.6	0.991
n267743	P40055	0	0.8	0.956	0.55	0.339
n267792	B7UR25	1	0.8	0.967	0.45	0.91
n267800	B7ZL34	0	0.75	0.969	0.5	0.389
n267800	O15116	0	0.9	0.861	0.45	0.667
n267800	P0C0V0	0	0.95	0.975	0.5	0.534
n267800	P10121	0	0.8	0.912	0.5	0.381
n267800	P34247	0	0.85	0.99	0.35	0.988
n267800	P53941	0	0.75	0.965	0.35	0.954
n267810	C8TKH6	1	0.8	0.971	0.45	0.828
n267810	P02828	0	0.75	0.97	0.5	0.926
n267810	P10180	0	0.85	0.965	0.5	0.933
n267810	P35268	0	0.95	0.954	0.4	0.931
n267810	P43321	0	0.8	0.96	0.65	0.866
n267810	Q14493	0	0.85	0.947	0.35	0.951
n267817	C8TVH5	1	0.75	0.854	0.45	0.67
n267823	C8UF15	1	0.8	0.987	0.4	0.909
n267823	O43251	0	0.9	0.986	0.6	0.853
n267823	P11633	0	0.8	0.97	0.45	0.987
n267823	Q6IBM8	0	0.6	0.992	0.45	0.761
n267824	D3QQ79	0	0.85	0.797	0.65	0.41
n267824	P04637	0	0.9	0.969	0.45	0.669
n267824	P13393	0	0.85	0.936	0.55	0.785
n267824	P40565	0	0.9	0.76	0.6	0.704
n267824	P47083	0	0.9	0.816	0.55	0.848
n267878	G5EBF5	0	0.8	0.807	0.5	0.233
n267878	P15514	0	0.7	0.922	0.35	0.553
n267878	P37108	0	0.95	0.964	0.5	0.97
n267878	P40567	0	0.8	0.937	0.45	0.718
n267878	Q15233	0	0.8	0.982	0.4	0.901
n267909	G5EDI8	1	0.8	0.991	0.6	0.917
n267909	P05084	0	0.8	0.989	0.5	0.962
n267909	P17133	0	0.85	0.973	0.5	0.989
n267909	P17980	0	0.7	0.967	0.5	0.952
n267909	P37231	0	0.9	0.98	0.55	0.919
n267909	Q8IUX4	0
n267929	G5EGR6	1	0.7	0.931	0.5	0.551
n267941	I6L9I7	1	0.8	0.686	0.65	0.621
n267941	Q8K4Z5	0	0.8	0.886	0.25	0.693
n267983	J9JEG3	1	0.75	0.981	0.5	0.91
n267983	P07910	0	0.8	0.939	0.3	0.927
n267983	P19338	0	0.9	0.962	0.3	0.951
n267983	Q15459	0	0.85	0.974	0.5	0.949
n267990	M1FYN7	0	0.75	0.81	0.35	0.414
n267991	O00425	1	0.95	0.631	0.45	0.07
n268040	O00566	1	0.7	0.49	0.6	0.793
n268040	P08621	0	0.85	0.599	0.55	0.953
n268062	O08688	1	0.75	0.974	0.4	0.881
n268062	P08775	0	0.85	0.967	0.4	0.937
n268062	P21372	0	0.8	0.96	0.55	0.92
n268062	P21538	0	0.8	0.914	0.6	0.91
n268062	P43332	0	0.85	0.994	0.65	0.974
n268062	P50534	0	0.7	0.977	0.45	0.692
n268063	O08848	1	0.8	0.988	0.4	0.845
n268063	O75940	0	0.8	0.898	0.4	0.709
n268063	P23394	0	0.9	0.988	0.45	0.833
n268063	P50535	0	0.8	0.975	0.45	0.716
n268070	O09106	1	0.6	0.846	0.4	0.979
n268070	O76094	0	0.4	0.734	0.45	0.916
n268070	P23511	0	0.35	0.558	0.45	0.492
n268070	P23615	0	0.4	0.73	0.4	0.816
n268070	Q24562	0	0.65	0.968	0.6	0.794
n268070	Q8TEQ6	0	0.55	0.952	0.55	0.874
n268098	O14746	1	0.85	0.74	0.25	0.116
n268102	O14980	1	0.65	0.996	0.4	0.698
n268102	P40055	0	0.8	0.992	0.6	0.676
n268102	P62307	0	0.85	0.982	0.5	0.888
n268103	O15116	0	0.95	0.593	0.35	0.671
n268103	P26017	0	0.9	0.841	0.4	0.894
n268103	P62310	0	0.85	0.738	0.5	0.736
n268110	O35295	1	0.8	0.861	0.55	0.845
n268110	O94992	0	0.8	0.725	0.5	0.877
n268110	P62312	0	0.75	0.9	0.45	0.608
n268154	O43172	1	0.9	0.973	0.65	0.89
n268158	O43251	1	0.9	0.853	0.3	0.24
n268158	O95777	0	0.9	0.395	0.35	0.113
n268158	P0A6X7	0	0.9	0.592	0.45	0.608
n268168	O43447	1	0.7	0.949	0.5	0.412
n268168	P62316	0	0.85	0.983	0.45	0.92
n268168	Q8K4Z5	0	0.7	0.985	0.6	0.878
n268178	O43818	1	0.85	0.917	0.6	0.956
n268178	P32899	0	0.85	0.935	0.5	0.955
n268178	P33399	0	0.8	0.926	0.45	0.929
n268178	P62317	0	0.75	0.895	0.6	0.935
n268178	Q8MXS2	0	0.7	0.971	0.65	0.95
n268206	O54864	1	0.7	0.858	0.45	0.889
n268206	P40567	0	0.75	0.898	0.3	0.865
n268252	O60341	1	0.75	0.957	0.4	0.445
n268252	P0A9E2	0	0.95	0.833	0.4	0.835
n268252	P50535	0	0.75	0.962	0.55	0.335
n268260	O60832	1	0.85	0.991	0.45	0.917
n268260	P0AA16	0	1	0.961	0.45	0.322
n268281	O70372	1	0.8	0.997	0.55	0.934
n268281	P0ACF0	0	0.8	0.964	0.35	0.823
n268281	P37108	0	0.9	0.978	0.55	0.976
n268281	P37231	0	0.85	0.985	0.6	0.917
n268281	P38199	0	0.8	0.983	0.5	0.876
n268281	P38432	0	0.8	0.993	0.4	0.926
n268281	P41696	0	0.8	0.992	0.65	0.949
n268281	P52943	0	0.95	0.935	0.65	0.89
n268281	Q61164	0	0.8	0.987	0.55	0.887
n268281	Q96DI7	0	0.75	0.982	0.5	0.946
n268336	P02828	0	0.75	0.908	0.25	0.737
n268336	Q8VE97	0	0.9	0.958	0.4	0.76
n268344	O75940	0	0.7	0.882	0.6	0.658
n268351	P83876	0	0.8	0.951	0.65	0.931
n268366	P04637	0	0.85	0.993	0.35	0.887
n268366	P0AFZ3	0	0.9	0.974	0.55	0.917
n268366	P40055	0	0.85	0.988	0.55	0.72
n268366	P40068	0	0.9	0.995	0.35	0.757
n268366	P40204	0	1	0.96	0.6	0.96
n268366	P47083	0	0.9	0.947	0.45	0.959
n268366	P83877	0	0.8	0.963	0.65	0.936
n268393	O94906	1	0.65	0.963	0.45	0.815
n268410	O94992	0	0.65	0.743	0.5	0.917
n268410	P05455	0	0.7	0.7	0.6	0.474
n268410	P0C077	0	0.7	0.895	0.75	0.997
n268410	P40567	0	0.65	0.906	0.45	0.646
n268433	O95777	0	0.9	0.854	0.5	0.364
n268433	P07910	0	0.85	0.923	0.35	0.894
n268433	P62307	0	0.85	0.971	0.4	0.885
n268434	O95793	1	0.65	0.849	0.25	0.148
n268434	P97440	0	0.6	0.835	0.4	0.638
n268450	P10121	0	0.75	0.969	0.7	0.713
n268450	P62312	0	0.75	0.986	0.55	0.829
n268450	Q96DI7	0	0.8	0.981	0.6	0.932
n268450	Q9BXP5	0	0.7	0.981	0.65	0.897
n268463	P08621	0	0.8	0.97	0.6	0.978
n268463	P10151	0	0.9	0.984	0.3	0.526
n268463	P50534	0	0.8	0.992	0.6	0.762
n268463	P62314	0	0.9	0.95	0.45	0.94
n268527	P08775	0	0.85	0.941	0.5	0.842
n268527	P50535	0	0.8	0.956	0.5	0.4
n268527	Q9CQJ4	0	0.95	0.869	0.55	0.618
n268548	P50535	0	0.85	0.965	0.45	0.56
n268548	P62316	0	0.9	0.964	0.35	0.872
n268548	Q9D600	0	0.85	0.916	0.55	0.547
n268628	P02828	0	0.85	0.712	0.55	0.715
n268628	Q9H814	0	0.7	0.829	0.4	0.468
n268648	P62307	0	0.95	0.928	0.6	0.919
n268650	P0A6X7	0	0.85	0.891	0.6	0.788
n268650	P53905	0	0.8	0.977	0.5	0.815
n268650	P62310	0	0.8	0.928	0.55	0.819
n268670	P04637	0	0.8	0.992	0.5	0.786
n268670	P62312	0	0.8	0.971	0.5	0.671
n268670	Q8K4Z5	0	0.8	0.978	0.6	0.832
n268781	P0A9E2	0	0.95	0.713	0.5	0.875
n268781	P62307	0	1	0.84	0.4	0.739
n268781	P62310	0	0.9	0.829	0.55	0.72
n268781	P62312	0	1	0.868	0.4	0.519
n268781	P62316	0	0.85	0.877	0.35	0.822
n268781	P83876	0	0.7	0.834	0.6	0.861
n268781	Q9BXP5	0	0.85	0.875	0.5	0.669
n268784	P0AA16	0	0.9	0.967	0.25	0.58
n268784	P15514	0	0.75	0.965	0.25	0.664
n268784	P62316	0	0.85	0.978	0.35	0.922
n268784	P62317	0	0.85	0.978	0.35	0.922
n268784	P83877	0	0.95	0.962	0.55	0.916
n268784	Q9NV31	0	0.85	0.986	0.3	0.897
n268793	P07910	0	0.9	0.737	0.4	0.837
n268793	Q9NVP2	0	0.7	0.686	0.55	0.596
n268815	P62320	0	0.8	0.971	0.4	0.831
n268815	Q9D600	0	0.7	0.88	0.5	0.566
n268826	P17133	0	0.9	0.581	0.5	0.909
n268836	P91240	0	0.7	0.977	0.45	0.823
n268841	P08775	0	0.75	0.939	0.55	0.976
n268841	P0ACH5	0	0.9	0.863	0.55	0.97
n268841	P83876	0	0.7	0.918	0.65	0.956
n268841	P83877	0	0.7	0.918	0.65	0.956
n268850	P91240	0	0.85	0.988	0.35	0.877
n268850	P97440	0	0.8	0.95	0.6	0.928
n268855	P17980	0	0.75	0.825	0.45	0.672
n268855	P97440	0	0.65	0.829	0.5	0.848
n268855	Q9H814	0	0.8	0.936	0.45	0.682
n268866	P09234	0	0.95	0.979	0.6	0.807
n268866	P0AFZ3	0	0.75	0.977	0.5	0.886
n268866	Q9UK45	0	0.85	0.971	0.6	0.941
n268888	P19338	0	0.8	0.866	0.55	0.941
n268947	P19339	0	0.85	0.995	0.3	0.913
n268947	P83876	0	0.75	0.965	0.6	0.94
n268949	P0C077	0	0.75	0.938	0.6	0.979
n268949	P83877	0	0.75	0.898	0.7	0.848
n268950	P0C0V0	0	0.85	0.974	0.5	0.722
n268950	P19474	0	0.7	0.923	0.55	0.945
n268950	Q04500	0	0.65	0.978	0.55	0.963
n268966	P0A6X7	0	0.7	0.441	0.45	0.458
n268966	P62307	0	0.7	0.695	0.4	0.54
n268973	P62310	0	0.85	0.904	0.55	0.779
n268973	Q04500	0	0.8	0.966	0.55	0.89
n268973	Q9NV31	0	0.85	0.969	0.6	0.84
n268973	Q9V3W7	0	0.8	0.96	0.45	0.83
n268984	P10121	0	0.8	0.955	0.55	0.759
n268984	P62312	0	0.85	0.984	0.5	0.846
n268984	Q96DI7	0	0.85	0.977	0.45	0.942
n268984	Q9NVP2	0	0.9	0.914	0.4	0.851
n269064	P0A9E2	0	1	0.94	0.6	0.97
n269064	P97440	0	0.8	0.972	0.5	0.957
n269064	Q06819	0	0.75	0.919	0.45	0.865
n269064	Q9NZI8	0	0.9	0.974	0.45	0.686
n269067	P0AA16	0	0.8	0.972	0.55	0.515
n269067	P10180	0	0.75	0.977	0.3	0.969
n269067	P21372	0	0.7	0.974	0.55	0.948
n269067	P62316	0	0.8	0.963	0.5	0.947
n269067	Q06217	0	0.75	0.826	0.6	0.902
n269067	Q08492	0	0.7	0.901	0.5	0.986
n269085	P62317	0	0.85	0.977	0.6	0.94
n269085	Q12368	0	0.75	0.965	0.6	0.951
n269111	P21538	0	0.75	0.91	0.35	0.845
n269111	Q12420	0	0.7	0.978	0.55	0.953
n269140	P11633	0	0.95	0.98	0.55	0.962
n269140	P62320	0	0.9	0.986	0.6	0.668
n269140	Q06679	0	0.75	0.986	0.65	0.402
n269140	Q12499	0	0.8	0.993	0.8	0.915
n269140	Q12874	0	0.75	0.898	0.45	0.667
n269140	Q9UHX1	0	0.8	0.987	0.5	0.393
n269160	P23394	0	0.8	0.978	0.55	0.781
n269160	Q13148	0	0.85	0.955	0.4	0.815
n269160	Q9UK45	0	0.8	0.92	0.5	0.932
n269201	Q06819	0	0.85	0.835	0.5	0.778
n269250	P13393	0	0.85	0.954	0.3	0.845
n269250	Q9Y3B4	0	0.9	0.884	0.45	0.698
n269262	P0AFZ3	0	0.8	0.91	0.5	0.534
n269312	P0C077	0	0.8	0.929	0.6	0.997
n269312	P83876	0	0.8	0.958	0.65	0.951
n269312	Q9BXP5	0	0.7	0.961	0.65	0.895
n269340	P15514	0	0.75	0.784	0.45	0.215
n269340	P26017	0	0.75	0.951	0.45	0.853
n269340	P83877	0	0.75	0.835	0.6	0.827
n269340	Q15459	0	0.75	0.915	0.65	0.628
n269358	Q9D600	0	0.85	0.789	0.45	0.605
n269390	P10121	0	0.75	0.784	0.45	0.425
n269390	P17133	0	0.75	0.847	0.45	0.973
n269419	Q04500	0	0.75	0.823	0.6	0.908
n269419	Q12368	0	0.85	0.807	0.45	0.905
n269421	Q12420	0	0.75	0.986	0.5	0.958
n269440	P31943	0	0.9	0.955	0.6	0.762
n269440	Q03338	0	0.9	0.968	0.75	0.958
n269440	Q5F2E7	0	0.9	0.986	0.5	0.877
n269440	Q60795	0	0.9	0.924	0.45	0.645
n269440	Q61164	0	0.9	0.959	0.45	0.695
n269440	Q9Y3B4	0	0.85	0.893	0.5	0.682
n269451	P11633	0	0.85	0.929	0.45	0.989
n269451	P19338	0	0.8	0.949	0.7	0.952
n269451	Q9HCE1	0	0.65	0.975	0.45	0.845
n269538	Q13435	0	0.8	0.986	0.35	0.928
n269538	Q6IBM8	0	0.85	0.989	0.45	0.685
n269538	Q9Z148	0	0.7	0.982	0.35	0.895
n269555	P14210	0	0.7	0.977	0.65	0.834
n269555	P32899	0	0.85	0.974	0.6	0.964
n269555	Q06787	0	0.75	0.982	0.55	0.962
n269555	Q8CCF0	0	0.75	0.988	0.45	0.986
n269555	Q9NV31	0	0.95	0.973	0.6	0.951
n269565	A2VCT9	0	0.8	0.984	0.7	0.767
n269565	Q04500	0	0.8	0.992	0.45	0.973
n269565	Q06819	0	0.8	0.945	0.5	0.878
n269565	Q8IUX4	0
n269565	Q8K4Z5	0	0.8	0.99	0.55	0.951
n269565	Q8MXS2	0	0.8	0.994	0.55	0.944
n269565	Q9NVP2	0	0.85	0.93	0.45	0.828
n269569	A2VCT9	0	0.75	0.972	0.65	0.756
n269569	Q8NEI3	0	0.8	0.991	0.55	0.689
n269570	Q9NZI8	0	0.8	0.924	0.45	0.351
n269581	P15514	0	0.7	0.938	0.5	0.452
n269581	P21372	0	0.75	0.973	0.5	0.899
n269581	P33399	0	0.8	0.965	0.45	0.891
n269584	Q14764	0	0.8	0.872	0.35	0.457
n269584	Q8WWY3	0	0.9	0.97	0.5	0.972
n269586	P21538	0	0.8	0.937	0.55	0.83
n269590	B7ZL34	0	0.7	0.984	0.5	0.628
n269590	P17133	0	0.9	0.972	0.65	0.983
n269610	B7ZL34	0	0.65	0.962	0.35	0.373
n269610	P35268	0	0.8	0.905	0.4	0.922
n269610	Q96DI7	0	0.75	0.914	0.5	0.866
n269610	Q9UK45	0	0.75	0.931	0.5	0.954
n269634	D3QQ79	0	0.75	0.94	0.65	0.656
n269634	P17980	0	0.65	0.951	0.55	0.895
n269634	Q06787	0	0.75	0.975	0.55	0.925
n269636	D3QQ79	0	0.8	0.814	0.4	0.582
n269636	G5EBF5	0	0.9	0.706	0.4	0.322
n269636	P37108	0	0.95	0.874	0.45	0.929
n269636	Q06819	0	0.8	0.759	0.35	0.717
n269636	Q12368	0	0.8	0.897	0.4	0.895
n269636	Q15459	0	0.85	0.893	0.35	0.891
n269636	Q99207	0	0.8	0.956	0.55	0.846
n269636	Q9BXP5	0	0.8	0.906	0.4	0.818
n269640	G5EBF5	0	0.8	0.921	0.5	0.381
n269640	P19338	0	0.9	0.95	0.55	0.945
n269640	P37231	0	0.8	0.968	0.65	0.852
n269640	Q12420	0	0.75	0.99	0.6	0.98
n269640	Q9CQJ4	0	0.8	0.953	0.6	0.875
n269640	Q9D600	0	0.85	0.921	0.6	0.758
n269655	P19339	0	0.9	0.994	0.45	0.899
n269655	P38199	0	0.75	0.964	0.45	0.634
n269655	Q9H814	0	0.75	0.984	0.5	0.895
n269655	Q9V3W7	0	0.75	0.966	0.6	0.903
n269723	P19474	0	0.95	0.938	0.4	0.914
n269723	P26017	0	0.85	0.981	0.6	0.939
n269723	Q9NV31	0	0.8	0.979	0.45	0.831
n269723	Q9V4Q8	0	0.75	0.946	0.55	0.936
n269733	M1FYN7	0	0.65	0.898	0.3	0.719
n269733	Q12874	0	0.75	0.934	0.55	0.891
n269733	Q9NVP2	0	0.8	0.871	0.55	0.851
n269733	Q9NZI8	0	0.75	0.981	0.6	0.641
n269761	O00566	0	0.8	0.908	0.55	0.904
n269761	Q13148	0	0.95	0.954	0.45	0.751
n269789	Q12136	0	0.75	0.962	0.5	0.924
n269789	Q13435	0	0.85	0.975	0.5	0.906
n269789	Q9UK45	0	0.7	0.96	0.5	0.938
n269817	P21372	0	0.65	0.936	0.5	0.938
n269830	Q12368	0	0.9	0.965	0.5	0.888
n269869	P21538	0	0.9	0.929	0.6	0.867
n269869	P31943	0	0.9	0.936	0.5	0.779
n269869	P40055	0	0.85	0.969	0.4	0.555
n269869	Q12420	0	0.8	0.979	0.65	0.958
n269869	Q9V3W7	0	0.9	0.929	0.45	0.843
n269869	Q9V4Q8	0	0.9	0.906	0.6	0.935
n269869	Q9Y3B4	0	0.9	0.865	0.35	0.698
n269891	O15116	0	0.95	0.893	0.45	0.654
n269891	P40068	0	0.8	0.994	0.4	0.678
n269891	Q9VVW5	0	0.85	0.987	0.4	0.832
n269922	O43172	1	0.95	0.978	0.7	0.961
n269922	O43251	0	0.95	0.969	0.45	0.79
n269922	Q60795	0	0.9	0.931	0.35	0.78
n269926	O43251	0	0.85	0.805	0.5	0.285
n269951	O43447	1	0.8	0.774	0.4	0.106
n269951	P32899	0	0.7	0.921	0.4	0.784
n269999	O43818	1	0.9	0.977	0.5	0.904
n269999	P40567	0	0.8	0.967	0.3	0.791
n269999	Q06819	0	0.75	0.884	0.45	0.809
n270061	A2VCT9	0	0.7	0.775	0.6	0.451
n270061	O60341	0	0.6	0.837	0.5	0.628
n270061	Q13435	0	0.7	0.869	0.5	0.835
n270185	A6ZPU3	0	0.75	0.953	0.3	0.75
n270185	O60341	0	0.65	0.974	0.5	0.807
n270209	B1IVL4	1	0.75	0.932	0.5	0.853
n270209	B7ZL34	0	0.8	0.958	0.35	0.463
n270209	P26017	0	0.8	0.977	0.5	0.95
n270209	P33399	0	0.7	0.974	0.55	0.915
n270209	Q15459	0	0.75	0.964	0.5	0.887
n270237	B1WB49	1	0.75	0.913	0.2	0.938
n270333	B2WTN8	1	0.9	0.976	0.55	0.926
n270436	B7UR25	1	0.7	0.987	0.5	0.928
n270457	B7ZL34	0	0.7	0.985	0.35	0.6
n270457	D3QQ79	0	0.85	0.935	0.6	0.779
n270457	G5EBF5	0	0.8	0.887	0.55	0.336
n270457	M1FYN7	0	0.65	0.863	0.35	0.659
n270457	O75643	0	0.7	0.993	0.5	0.749
n270457	P35268	0	0.85	0.956	0.65	0.946
n270457	P43321	0	0.7	0.964	0.7	0.9
n270457	Q14764	0	0.75	0.93	0.45	0.548
n270485	O75940	0	0.75	0.929	0.45	0.529
n270487	O75940	0	0.7	0.56	0.45	0.554
n270487	Q12136	0	0.75	0.654	0.5	0.87
n270539	D3QQ79	0	0.8	0.972	0.55	0.729
n270539	O15116	0	0.85	0.934	0.55	0.783
n270539	P31943	0	0.95	0.988	0.4	0.903
n270539	P37108	0	1	0.985	0.7	0.963
n270539	Q12368	0	0.75	0.975	0.5	0.941
n270550	G5EBF5	0	0.75	0.807	0.55	0.337
n270550	O43251	0	0.8	0.921	0.6	0.814
n270550	O60341	0	0.8	0.95	0.5	0.833
n270550	O75494	0	0.8	0.933	0.55	0.938
n270550	O94906	0	0.75	0.939	0.5	0.817
n270550	P37231	0	0.9	0.926	0.6	0.805
n270550	Q12420	0	0.7	0.981	0.5	0.97
n270567	O75643	0	0.75	0.981	0.4	0.797
n270567	O94992	0	0.8	0.853	0.5	0.925
n270567	P38199	0	0.8	0.904	0.35	0.823
n270573	O75940	0	0.7	0.894	0.45	0.781
n270573	O94992	0	0.7	0.856	0.6	0.942
n270573	Q15459	0	0.65	0.981	0.55	0.924
n270596	O95777	0	0.9	0.379	0.55	0.134
n270598	O95777	0	0.75	0.575	0.45	0.329
n270601	M1FYN7	0	0.8	0.91	0.3	0.568
n270601	O94906	0	0.8	0.981	0.6	0.806
n270601	O94992	0	0.9	0.915	0.55	0.913
n270601	P32899	0	0.85	0.981	0.55	0.942
n270601	P38432	0	0.8	0.994	0.35	0.78
n270616	O95777	0	0.75	0.762	0.4	0.403
n270616	Q13148	0	0.8	0.992	0.55	0.935
n270627	O00566	0	0.65	0.912	0.4	0.903
n270637	P50535	0	0.75	0.993	0.6	0.695
n270637	Q13435	0	0.85	0.996	0.55	0.937
n270643	P02828	0	0.8	0.971	0.4	0.923
n270643	P33399	0	0.75	0.98	0.5	0.934
n270643	Q61164	0	0.8	0.972	0.5	0.789
n270688	P04637	0	0.75	0.992	0.3	0.894
n270688	P33750	0	0.75	0.989	0.7	0.964
n270688	P40055	0	0.8	0.981	0.55	0.7
n270690	P05084	0	0.8	0.997	0.65	0.928
n270690	P05455	0	0.7	0.859	0.5	0.548
n270690	P34247	0	0.8	0.994	0.5	0.995
n270690	P40068	0	0.75	0.998	0.4	0.77
n270690	Q8K4Z5	0	0.7	0.992	0.6	0.905
n270696	O15116	0	0.85	0.84	0.65	0.686
n270696	P02828	0	0.75	0.955	0.6	0.89
n270696	P07910	0	0.85	0.84	0.35	0.826
n270697	P02828	0	0.8	0.959	0.4	0.83
n270697	P08621	0	0.8	0.97	0.5	0.941
n270697	P08775	0	0.85	0.977	0.6	0.807
n270697	Q14764	0	0.85	0.931	0.35	0.253
n270697	Q62376	0	0.8	0.968	0.45	0.935
n270712	P40204	0	0.95	0.965	0.55	0.957
n270712	P53905	0	0.8	0.987	0.55	0.869
n270712	Q6IBM8	0	0.7	0.991	0.45	0.742
n270732	O43251	0	0.8	0.958	0.35	0.635
n270732	P04637	0	0.85	0.988	0.3	0.867
n270732	P0A6X7	0	0.85	0.65	0.6	0.762
n270732	Q8NEI3	0	0.75	0.975	0.5	0.496
n270755	P04637	0	0.8	0.995	0.35	0.908
n270755	P0A9E2	0	0.95	0.879	0.6	0.97
n270755	P0AA16	0	0.95	0.976	0.35	0.506
n270755	P37108	0	0.85	0.97	0.55	0.979
n270755	P40565	0	0.85	0.882	0.5	0.893
n270765	P40567	0	0.8	0.964	0.3	0.849
n270795	P05455	0	0.7	0.812	0.5	0.672
n270795	P38199	0	0.75	0.91	0.3	0.61
n270820	P05455	0	0.75	0.868	0.6	0.764
n270820	P57743	0	0.7	0.916	0.4	0.913
n270820	Q61164	0	0.8	0.96	0.4	0.747
n270826	P07910	0	0.95	0.832	0.3	0.901
n270826	P0AFZ3	0	0.75	0.946	0.5	0.893
n270826	Q15459	0	0.75	0.946	0.6	0.914
n270830	P07910	0	0.9	0.812	0.4	0.682
n270887	P08621	0	0.8	0.796	0.7	0.977
n270887	P0C077	0	0.7	0.798	0.55	0.995
n270887	P0C0V0	0	0.8	0.867	0.4	0.617
n270887	P38882	0	0.75	0.814	0.6	0.933
n270913	P08775	0	0.75	0.995	0.6	0.983
n270913	P0CE47	0	0.8	0.978	0.45	0.825
n270913	P0CE48	0	0.8	0.978	0.45	0.82
n270913	P10121	0	0.8	0.914	0.7	0.587
n270913	P43332	0	0.85	0.998	0.75	0.99
n270913	Q6IBM8	0	0.7	0.991	0.5	0.792
n270914	O75940	0	0.65	0.897	0.35	0.753
n270945	P09234	0	0.75	0.97	0.65	0.613
n270945	P10180	0	0.7	0.971	0.5	0.9
n270945	P47083	0	0.75	0.932	0.45	0.923
n270960	P09234	0	0.75	0.99	0.65	0.776
n270960	P40055	0	0.85	0.993	0.55	0.77
n270970	Q96DI7	0	0.9	0.967	0.6	0.92
n270979	O94992	0	0.85	0.772	0.65	0.899
n270979	Q8IUX4	0
n270988	P0A6X7	0	0.8	0.759	0.6	0.763
n270988	P13393	0	0.75	0.983	0.25	0.908
n270988	P62307	0	0.8	0.942	0.55	0.894
n271011	O95777	1	0.95	0.287	0.4	0.123
n271011	P0A6X7	0	0.95	0.496	0.45	0.672
n271011	P62310	0	0.8	0.631	0.45	0.701
n271049	O95793	1	0.7	0.991	0.25	0.906
n271049	P15514	0	0.75	0.973	0.4	0.778
n271049	P62312	0	0.9	0.979	0.45	0.846
n271049	Q8MXS2	0	0.7	0.989	0.55	0.943
n271076	O96828	1	0.8	0.948	0.5	0.929
n271076	P17133	0	0.85	0.951	0.55	0.99
n271076	P40567	0	0.8	0.96	0.3	0.876
n271077	P00579	1	0.9	0.72	0.45	0.556
n271077	P0A9E2	0	0.95	0.492	0.5	0.793
n271081	P01106	1	0.65	0.937	0.4	0.583
n271081	P0A9E2	0	0.85	0.866	0.5	0.907
n271081	P0AA16	0	0.85	0.957	0.45	0.279
n271081	P17980	0	0.6	0.913	0.5	0.817
n271081	P19338	0	0.85	0.927	0.45	0.838
n271081	P19339	0	0.9	0.987	0.35	0.741
n271081	P50535	0	0.7	0.974	0.5	0.512
n271081	P62316	0	0.8	0.947	0.55	0.845
n271091	P01189	1	0.75	0.798	0.5	0.764
n271091	P0AA16	0	0.9	0.936	0.25	0.194
n271091	P62317	0	0.8	0.96	0.35	0.866
n271091	Q61164	0	0.75	0.941	0.6	0.624
n271131	P01236	1	0.85	0.951	0.55	0.694
n271140	P01344	1	0.95	0.916	0.5	0.869
n271162	P02340	1	0.7	0.989	0.7	0.863
n271192	P02825	1	0.7	0.841	0.45	0.36
n271192	P0ACH5	0	0.85	0.809	0.55	0.89
n271192	P21372	0	0.7	0.952	0.6	0.904
n271254	P02828	0	0.8	0.947	0.55	0.838
n271254	P0ACH5	0	0.9	0.926	0.6	0.902
n271254	P21538	0	0.8	0.954	0.7	0.808
n271260	P02930	1	0.75	0.957	0.5	0.598
n271260	Q8K4Z5	0	0.7	0.966	0.4	0.859
n271260	Q9BXP5	0	0.75	0.949	0.6	0.808
n271269	P04150	1	0.75	0.987	0.35	0.822
n271269	P0AFZ3	0	0.8	0.893	0.4	0.845
n271269	P47083	0	0.85	0.766	0.5	0.89
n271269	Q8MXS2	0	0.8	0.939	0.6	0.79
n271270	P04637	0	0.65	0.959	0.3	0.729
n271270	P0AFZ3	0	0.6	0.875	0.6	0.767
n271270	P26017	0	0.7	0.911	0.4	0.908
n271273	P05067	1	0.7	0.923	0.55	0.878
n271273	Q9D600	0	0.9	0.897	0.5	0.483
n271277	P05084	0	0.9	0.986	0.5	0.821
n271277	P0C077	0	0.75	0.934	0.6	0.995
n271277	P31943	0	0.85	0.962	0.55	0.81
n271277	P83876	0	0.7	0.942	0.65	0.913
n271283	P05455	0	0.75	0.812	0.5	0.575
n271283	P0C077	0	0.9	0.934	0.7	0.996
n271283	P83877	0	0.75	0.953	0.65	0.93
n271302	P06843	1	0.7	0.973	0.45	0.971
n271302	P0C0V0	0	0.85	0.969	0.3	0.524
n271302	P32899	0	0.65	0.97	0.55	0.89
n271316	P07910	0	0.8	0.916	0.4	0.905
n271316	P33399	0	0.75	0.98	0.5	0.918
n271347	P08047	1	0.95	0.978	0.55	0.658
n271347	P0CE48	0	0.95	0.951	0.6	0.513
n271347	P10121	0	0.9	0.902	0.7	0.292
n271347	P33750	0	0.95	0.987	0.7	0.886
n271347	P34247	0	0.9	0.989	0.45	0.986
n271347	P35268	0	0.8	0.939	0.55	0.802
n271347	Q96DI7	0	0.9	0.956	0.6	0.796
n271347	Q9H814	0	0.75	0.978	0.55	0.78
n271352	P08579	1	0.95	0.906	0.4	0.662
n271364	P08621	1	0.85	0.964	0.55	0.982
n271375	P08775	1	0.8	0.902	0.5	0.824
n271375	P37108	0	0.8	0.886	0.5	0.916
n271375	P50535	0	0.7	0.928	0.65	0.366
n271375	P97440	0	0.65	0.814	0.5	0.87
n271388	P09012	1	0.7	0.873	0.5	0.47
n271402	P09132	1	0.85	0.98	0.4	0.628
n271408	P09234	1	0.75	0.968	0.6	0.919
n271449	P09661	1	0.75	0.808	0.45	0.522
n271449	P38199	0	0.7	0.868	0.3	0.34
n271449	Q9NV31	0	0.8	0.953	0.45	0.817
n271454	P0A6H1	1	0.5	0.346	0.5	0.21
n271454	P38429	0	0.4	0.406	0.3	0.261
n271454	P38432	0	0.65	0.398	0.5	0.103
n271454	Q99207	0	0.55	0.603	0.4	0.369
n271454	Q9NVP2	0	0.65	0.153	0.4	0.148
n271459	P0A6M8	1	0.8	0.981	0.45	0.366
n271462	P0A6X3	1	0.85	0.89	0.45	0.967
n271462	P13393	0	0.85	0.984	0.5	0.885
n271462	P38882	0	0.85	0.919	0.6	0.912
n271462	P53905	0	0.85	0.98	0.55	0.823
n271462	P62307	0	0.95	0.954	0.45	0.859
n271462	Q9NZI8	0	0.85	0.958	0.6	0.365
n271471	P0A6X7	0	0.75	0.936	0.65	0.907
n271471	P14210	0	0.65	0.984	0.7	0.896
n271471	P40055	0	0.75	0.992	0.6	0.878
n271471	P40068	0	0.75	0.995	0.55	0.912
n271471	P40204	0	0.8	0.968	0.6	0.972
n271471	P40565	0	0.65	0.959	0.6	0.951
n271471	P40567	0	0.75	0.971	0.55	0.916
n271471	P53941	0	0.7	0.983	0.5	0.985
n271471	P62310	0	0.7	0.96	0.65	0.928
n271471	Q8K4Z5	0	0.65	0.979	0.6	0.96
n271471	Q96DI7	0	0.75	0.977	0.55	0.948
n271477	P0A6Y1	0	0.95	0.973	0.55	0.869
n271477	P14210	0	0.8	0.963	0.7	0.789
n271477	P40968	0	0.8	0.942	0.55	0.878
n271477	P42184	0	1	0.972	0.5	0.68
n271477	P62312	0	0.9	0.963	0.5	0.737
n271477	Q8MXS2	0	0.8	0.979	0.65	0.89
n271481	P0A7Y8	1	0.85	0.98	0.35	0.966
n271489	P0A8T7	1	0.7	0.966	0.4	0.395
n271489	Q9BXP5	0	0.75	0.957	0.45	0.82
n271495	P0A9E2	0	0.9	0.962	0.6	0.925
n271495	P15514	0	0.85	0.975	0.45	0.673
n271495	P62316	0	0.85	0.982	0.3	0.909
n271495	Q9UK45	0	0.85	0.976	0.4	0.921
n271498	P0AA16	0	0.9	0.971	0.45	0.371
n271498	P15514	0	0.8	0.963	0.5	0.575
n271498	P62317	0	0.8	0.977	0.45	0.926
n271506	P0ACF0	0	0.8	0.922	0.4	0.578
n271506	P50535	0	0.8	0.987	0.7	0.726
n271506	Q9D600	0	0.85	0.924	0.55	0.66
n271540	P0ACF4	1	0.9	0.907	0.35	0.542
n271540	P17133	0	0.9	0.935	0.5	0.953
n271540	Q8TEQ6	0	0.95	0.985	0.6	0.768
n271568	P0ACF8	1	0.8	0.955	0.45	0.815
n271568	P17133	0	0.85	0.931	0.45	0.96
n271568	P53905	0	0.75	0.967	0.55	0.811
n271568	Q99207	0	0.8	0.977	0.6	0.845
n271569	P0ACG1	1	0.8	0.858	0.4	0.639
n271601	P0ACH5	0	0.8	0.965	0.9	0.964
n271601	Q9V3W7	0	0.75	0.982	0.55	0.942
n271624	P0AD96	1	0.75	0.941	0.3	0.445
n271624	P17980	0	0.8	0.891	0.35	0.657
n271624	Q9H814	0	0.8	0.97	0.4	0.669
n271637	P0AED5	1	0.9	0.958	0.5	0.714
n271637	P17980	0	0.85	0.924	0.55	0.833
n271637	Q9V4Q8	0	0.95	0.925	0.45	0.928
n271643	P0AFZ3	0	0.8	0.97	0.55	0.912
n271643	P18102	0	0.8	0.992	0.45	0.527
n271643	P19338	0	0.9	0.944	0.7	0.929
n271643	P62307	0	0.95	0.962	0.6	0.885
n271643	P62310	0	0.8	0.951	0.5	0.869
n271643	P62312	0	0.85	0.965	0.55	0.764
n271643	Q03338	0	0.8	0.976	0.75	0.976
n271643	Q9HCE1	0	0.85	0.985	0.55	0.857
n271644	P0AG67	1	1	0.883	0.55	0.446
n271644	P19338	0	1	0.966	0.5	0.931
n271644	Q9BXP5	0	0.85	0.98	0.65	0.828
n271659	P0AGD7	1	0.8	0.842	0.35	0.397
n271659	P83876	0	0.45	0.578	0.55	0.556
n271671	P0C077	0	0.65	0.722	0.7	0.997
n271671	P19474	0	0.85	0.721	0.45	0.911
n271671	P62317	0	0.8	0.84	0.5	0.912
n271671	P83877	0	0.7	0.816	0.6	0.919
n271681	P0C0V0	1	0.9	0.911	0.4	0.188
n271681	P62307	0	0.85	0.888	0.4	0.65
n271681	Q9D600	0	0.85	0.749	0.55	0.239
n271683	P0CE47	0	0.9	0.914	0.55	0.721
n271683	P62310	0	0.85	0.914	0.4	0.88
n271683	Q9NV31	0	0.9	0.95	0.7	0.935
n271684	P0CE48	1	0.9	0.971	0.55	0.819
n271684	P62312	0	0.9	0.979	0.4	0.814
n271684	P83876	0	0.8	0.97	0.6	0.942
n271684	P83877	0	0.8	0.97	0.6	0.942
n271684	Q96DI7	0	0.8	0.973	0.45	0.921
n271684	Q9NVP2	0	0.75	0.898	0.4	0.79
n271730	P10121	0	0.75	0.94	0.7	0.641
n271730	P62314	0	0.8	0.95	0.65	0.963
n271730	P91240	0	0.7	0.991	0.4	0.948
n271730	P97440	0	0.7	0.962	0.45	0.954
n271730	Q04500	0	0.85	0.99	0.55	0.973
n271730	Q9Y3B4	0	0.8	0.933	0.5	0.819
n271742	P10151	1	0.9	0.881	0.15	0.495
n271742	Q9NZI8	0	0.85	0.867	0.5	0.631
n271748	P10155	1	0.7	0.997	0.7	0.985
n271748	P21372	0	0.65	0.988	0.55	0.979
n271748	P62316	0	0.85	0.984	0.6	0.975
n271748	P97440	0	0.55	0.959	0.5	0.972
n271748	Q9H814	0	0.8	0.989	0.55	0.968
n271769	P10180	1	0.7	0.888	0.45	0.718
n271769	P21372	0	0.8	0.958	0.55	0.851
n271769	P62317	0	0.8	0.907	0.4	0.778
n271776	P11531	1	0.75	0.915	0.45	0.579
n271776	P21538	0	0.8	0.881	0.55	0.87
n271812	P11632	1	0.75	0.8	0.6	0.963
n271812	P21538	0	0.75	0.612	0.55	0.548
n271815	P11633	0	0.9	0.954	0.5	0.979
n271815	P23394	0	0.8	0.99	0.6	0.805
n271815	Q9UK45	0	0.8	0.953	0.6	0.945
n271826	P11938	1	0.65	0.993	0.7	0.799
n271826	P23394	0	0.75	0.994	0.6	0.774
n271826	Q06217	0	0.9	0.932	0.6	0.824
n271826	Q99207	0	0.7	0.988	0.55	0.78
n271828	A0PJ92	1	0.8	0.982	0.45	0.76
n271843	A0PJ92	1	0.8	0.974	0.5	0.777
n271843	P13393	0	0.9	0.983	0.5	0.93
n271843	P23615	0	0.7	0.975	0.6	0.924
n271843	Q9NV31	0	0.75	0.976	0.65	0.918
n271858	A0PJ92	1	1	0.97	0.5	0.693
n271858	Q9NVP2	0	0.85	0.848	0.55	0.687
n271859	A0PJ92	1	0.8	0.894	0.4	0.523
n271859	Q06819	0	0.75	0.714	0.45	0.632
n271869	A0PJ92	1	0.85	0.9	0.45	0.598
n271869	Q9NZI8	0	0.85	0.871	0.55	0.216
n271869	Q9V3W7	0	0.75	0.861	0.25	0.872
n271880	A0PJ92	1	0.7	0.981	0.45	0.762
n271880	P83876	0	0.75	0.965	0.65	0.937
n271880	Q08492	0	0.65	0.938	0.55	0.974
n271880	Q9BXP5	0	0.7	0.967	0.5	0.856
n271881	A0PJ92	1	0.7	0.97	0.4	0.728
n271881	P26017	0	0.7	0.98	0.45	0.955
n271881	P83877	0	0.7	0.944	0.6	0.915
n271888	A0PJ92	1	0.8	0.955	0.45	0.552
n271888	P15514	0	0.7	0.926	0.45	0.45
n271888	P26017	0	0.65	0.976	0.5	0.94
n271888	Q12220	0	0.8	0.983	0.45	0.757
n271888	Q12368	0	0.7	0.944	0.5	0.896
n271888	Q12420	0	0.65	0.984	0.4	0.949
n271888	Q9CQJ4	0	0.7	0.906	0.65	0.706
n271907	A0PJ92	1	0.9	0.978	0.6	0.725
n271907	Q08473	0	0.85	0.966	0.45	0.84
n271907	Q12499	0	0.7	0.991	0.75	0.978
n271907	Q12874	0	0.85	0.93	0.6	0.849
n271907	Q9D600	0	0.8	0.915	0.5	0.663
n271907	Q9UHX1	0	0.85	0.972	0.45	0.79
n271916	A0PJ92	1	0.8	0.972	0.6	0.852
n271916	Q13148	0	0.75	0.985	0.5	0.934
n271916	Q9UK45	0	0.75	0.956	0.55	0.965
n271916	Q9VVW5	0	0.7	0.987	0.45	0.924
n271918	A2VCT9	0	0.85	0.961	0.7	0.612
n271918	P17133	0	0.8	0.965	0.55	0.989
n271918	P91240	0	0.75	0.984	0.45	0.92
n271929	A6ZPU3	1	0.75	0.969	0.3	0.799
n271944	B1IVL4	1	0.85	0.911	0.35	0.844
n271944	P97440	0	0.9	0.927	0.55	0.929
n271944	Q12136	0	0.85	0.953	0.5	0.945
n271949	B1WB49	1	0.9	0.883	0.35	0.868
n271949	Q9H814	0	0.85	0.916	0.6	0.783
n271961	B2WTN8	1	0.9	0.842	0.45	0.628
n271968	B7UR25	1	0.7	0.962	0.3	0.82
n271968	P31943	0	0.85	0.958	0.45	0.839
n271968	Q12420	0	0.7	0.986	0.55	0.976
n271968	Q15459	0	0.7	0.963	0.35	0.903
n271968	Q9HCE1	0	0.7	0.977	0.5	0.852
n271968	Q9V3W7	0	0.8	0.945	0.55	0.886
n271973	B7ZL34	0	0.8	0.963	0.3	0.63
n271973	P19338	0	0.95	0.952	0.3	0.94
n272000	C8TKH6	1	0.9	0.936	0.25	0.709
n272004	C8TVH5	1	0.7	0.854	0.4	0.563
n272014	C8UF15	1	0.75	0.96	0.45	0.84
n272021	D3QQ79	1	0.8	0.71	0.6	0.288
n272021	P32899	0	0.8	0.908	0.45	0.831
n272021	Q9NV31	0	0.9	0.939	0.55	0.738
n272030	G5EBF5	0	0.8	0.919	0.6	0.355
n272030	P32899	0	0.8	0.983	0.4	0.92
n272030	Q13148	0	0.9	0.985	0.4	0.824
n272030	Q9NVP2	0	0.85	0.926	0.45	0.694
n272072	A2VCT9	0	0.85	0.979	0.75	0.706
n272072	Q04500	0	0.8	0.99	0.45	0.971
n272072	Q60795	0	0.9	0.963	0.55	0.819
n272072	Q61164	0	0.75	0.977	0.4	0.848
n272083	A6ZPU3	1	0.85	0.983	0.35	0.498
n272083	Q13435	0	0.95	0.994	0.3	0.702
n272083	Q9NZI8	0	0.95	0.981	0.45	0.169
n272087	B1IVL4	1	0.85	0.63	0.3	0.646
n272087	P33399	0	0.75	0.878	0.45	0.808
n272087	Q62376	0	0.8	0.767	0.4	0.942
n272095	B1WB49	1	0.7	0.788	0.35	0.755
n272095	P21372	0	0.7	0.867	0.65	0.732
n272095	P33399	0	0.7	0.896	0.5	0.764
n272098	B2WTN8	1	0.9	0.85	0.4	0.752
n272098	M1FYN7	0	0.8	0.632	0.2	0.435
n272098	P33750	0	0.95	0.935	0.65	0.837
n272107	B7UR25	1	0.75	0.967	0.45	0.933
n272113	B7ZL34	1	0.8	0.867	0.25	0.466
n272113	O00566	0	0.8	0.859	0.55	0.954
n272113	Q9UK45	0	0.8	0.884	0.55	0.956
n272119	C8TKH6	1	0.75	0.907	0.3	0.492
n272119	P35268	0	0.9	0.912	0.35	0.759
n272120	C8TVH5	1	0.8	0.919	0.3	0.532
n272135	C8UF15	1	0.75	0.96	0.45	0.847
n272135	O09106	0	0.75	0.964	0.45	0.964
n272135	P23615	0	0.8	0.952	0.55	0.867
n272135	Q8K4Z5	0	0.7	0.949	0.55	0.871
n272159	D3QQ79	0	0.85	0.83	0.6	0.41
n272159	P37108	0	0.95	0.949	0.65	0.913
n272159	Q8MXS2	0	0.9	0.97	0.5	0.762
n272168	G5EBF5	0	0.8	0.814	0.35	0.184
n272168	P37108	0	0.85	0.938	0.5	0.956
n272168	P37231	0	0.8	0.914	0.45	0.688
n272168	Q06819	0	0.65	0.803	0.45	0.832
n272168	Q8TEQ6	0	0.8	0.986	0.55	0.886
n272178	Q15459	0	0.7	0.954	0.55	0.836
n272183	O43251	0	1	0.977	0.45	0.698
n272183	P26017	0	0.9	0.985	0.55	0.94
n272206	M1FYN7	0	0.7	0.631	0.35	0.505
n272208	P38432	0	0.85	0.982	0.3	0.819
n272208	P38882	0	0.85	0.936	0.5	0.942
n272208	Q08492	0	0.9	0.891	0.3	0.98
n272208	Q96DI7	0	0.8	0.943	0.4	0.891
n272208	Q9VVW5	0	0.8	0.981	0.35	0.881
n272216	O00566	0	0.7	0.836	0.55	0.863
n272216	P38882	0	0.8	0.809	0.55	0.816
n272216	Q04500	0	0.85	0.938	0.5	0.852
n272244	Q12136	0	0.8	0.966	0.45	0.963
n272244	Q99207	0	0.7	0.984	0.5	0.858
n272268	P40055	0	0.85	0.985	0.6	0.675
n272268	Q12368	0	0.8	0.952	0.55	0.952
n272268	Q99575	0	0.7	0.995	0.5	0.919
n272268	Q9BXP5	0	0.65	0.952	0.55	0.839
n272268	Q9Y3B4	0	0.75	0.862	0.45	0.74
n272286	P31943	0	0.8	0.823	0.45	0.515
n272286	P40055	0	0.75	0.879	0.5	0.343
n272286	Q12420	0	0.8	0.941	0.45	0.866
n272286	Q9D600	0	0.7	0.806	0.55	0.434
n272287	O15116	0	0.8	0.9	0.6	0.662
n272287	O75643	0	0.7	0.995	0.5	0.546
n272287	P40068	0	0.75	0.997	0.3	0.563
n272287	Q06217	0	0.8	0.893	0.65	0.836
n272287	Q9H814	0	0.85	0.988	0.4	0.854
n272385	O75940	0	0.75	0.91	0.5	0.775
n272385	P40204	0	0.95	0.952	0.45	0.961
n272385	Q06506	0	0.9	0.964	0.75	0.796
n272385	Q9HCE1	0	0.8	0.978	0.4	0.896
n272386	O43251	0	0.9	0.985	0.6	0.873
n272386	Q9NV31	0	0.9	0.986	0.6	0.887
n272392	O43447	1	0.8	0.435	0.4	0.035
n272392	P40565	0	0.75	0.354	0.4	0.304
n272392	Q9NVP2	0	0.75	0.358	0.55	0.135
n272424	P32899	0	0.8	0.97	0.45	0.906
n272424	P40567	0	0.85	0.957	0.4	0.75
n272424	Q06819	0	0.85	0.894	0.5	0.759
n272424	Q13148	0	0.85	0.976	0.5	0.797
n272424	Q9NZI8	0	0.8	0.954	0.55	0.472
n272424	Q9UK45	0	0.9	0.954	0.45	0.927
n272428	A2VCT9	0	0.9	0.944	0.45	0.493
n272428	P40567	0	0.85	0.961	0.4	0.713
n272431	O94992	0	0.85	0.846	0.55	0.943
n272441	Q61164	0	0.75	0.951	0.45	0.719
n272444	O95777	0	0.9	0.645	0.5	0.311
n272444	P33399	0	0.7	0.949	0.6	0.92
n272444	Q9V3W7	0	0.8	0.905	0.5	0.909
n272445	O75494	0	0.8	0.915	0.6	0.865
n272445	Q9V4Q8	0	0.8	0.852	0.55	0.886
n272502	P33750	0	0.95	0.98	0.65	0.894
n272502	Q08492	0	0.9	0.903	0.4	0.908
n272502	Q62241	0	0.8	0.945	0.6	0.739
n272502	Q9VVW5	0	0.75	0.975	0.4	0.789
n272533	P43321	0	0.75	0.973	0.7	0.907
n272533	P43332	0	0.85	0.998	0.75	0.988
n272533	Q14764	0	0.75	0.945	0.4	0.551
n272535	O75940	0	0.8	0.769	0.4	0.565
n272546	P47083	0	0.75	0.812	0.5	0.861
n272569	D3QQ79	0	0.75	0.734	0.6	0.83
n272569	P47083	0	0.7	0.76	0.45	0.981
n272569	Q12368	0	0.65	0.886	0.6	0.971
n272576	P37108	0	0.85	0.834	0.4	0.854
n272587	O94992	0	0.85	0.709	0.5	0.835
n272632	B7ZL34	0	0.7	0.991	0.35	0.694
n272632	P49711	0	0.65	0.987	0.35	0.817
n272632	Q15459	0	0.75	0.989	0.6	0.935
n272656	O95777	0	0.9	0.807	0.5	0.171
n272668	M1FYN7	0	0.85	0.861	0.3	0.673
n272668	P04637	0	0.75	0.986	0.45	0.864
n272675	G5EBF5	0	0.7	0.81	0.3	0.232
n272675	P38432	0	0.8	0.98	0.35	0.755
n272675	Q13148	0	0.85	0.979	0.45	0.867
n272679	M1FYN7	0	0.75	0.828	0.25	0.49
n272679	O00566	0	0.7	0.94	0.55	0.919
n272679	P05084	0	0.9	0.992	0.45	0.766
n272679	P38882	0	0.75	0.94	0.65	0.885
n272692	P05455	0	0.85	0.846	0.45	0.693
n272692	P50535	0	0.85	0.97	0.4	0.636
n272708	P50535	0	0.85	0.987	0.5	0.773
n272767	P07910	0	0.9	0.926	0.35	0.929
n272804	P40055	0	0.7	0.708	0.5	0.205
n272806	O15116	0	0.9	0.744	0.45	0.647
n272806	O43251	0	0.8	0.925	0.5	0.59
n272806	P08621	0	0.8	0.919	0.55	0.958
n272806	P40068	0	0.85	0.979	0.35	0.541
n272822	P02828	0	0.75	0.929	0.5	0.862
n272838	P53905	0	0.9	0.967	0.55	0.867
n272841	Q8K4Z5	0	0.75	0.861	0.35	0.644
n272878	P04637	0	0.8	0.958	0.4	0.828
n272878	Q8MXS2	0	0.8	0.917	0.45	0.865
n272887	O75940	0	0.7	0.871	0.45	0.64
n272887	P40565	0	0.75	0.877	0.6	0.799
n272913	P05084	0	0.85	0.997	0.65	0.911
n272913	P40567	0	0.8	0.957	0.45	0.763
n272913	Q60795	0	0.85	0.954	0.5	0.783
n272926	O60341	0	0.9	0.973	0.45	0.844
n272926	O94992	0	0.9	0.925	0.55	0.902
n272926	O95777	0	0.9	0.854	0.45	0.448
n272926	P05455	0	0.9	0.902	0.55	0.783
n272926	P57743	0	0.9	0.942	0.4	0.917
n272927	O96828	0	0.75	0.948	0.55	0.922
n272927	P02828	0	0.75	0.963	0.4	0.926
n272927	P41230	0	0.8	0.982	0.45	0.8
n272927	P57743	0	0.75	0.915	0.4	0.919
n272927	Q15459	0	0.8	0.964	0.65	0.929
n272927	Q61164	0	0.75	0.967	0.3	0.805
n272927	Q8R1B4	0	0.7	0.982	0.65	0.949
n272937	P07910	0	0.8	0.464	0.25	0.591
n272937	P0A6X7	0	0.85	0.643	0.4	0.596
n272943	O75494	0	0.6	0.516	0.25	0.085
n272943	P05067	0	0.55	0.113	0.45	0.401
n272943	P05455	0	0.65	0.168	0.5	0.057
n272943	P0A6Y1	0	0.75	0.698	0.35	0.06
n272943	P60484	0	0.7	0.53	0.5	0.125
n272997	O75643	0	0.75	0.994	0.45	0.76
n272997	P07910	0	0.85	0.922	0.3	0.939
n272999	P08621	0	0.85	0.867	0.4	0.849
n272999	P0A9E2	0	0.85	0.774	0.4	0.675
n272999	Q62376	0	0.85	0.867	0.4	0.837
n273012	O75940	0	0.85	0.96	0.45	0.751
n273012	P0AA16	0	1	0.981	0.2	0.526
n273012	Q6IBM8	0	0.8	0.992	0.35	0.737
n273033	O76094	0	0.8	0.86	0.5	0.93
n273033	P09661	0	0.8	0.725	0.55	0.644
n273033	P0A6M8	0	0.75	0.893	0.4	0.389
n273033	P0A6X7	0	0.85	0.572	0.6	0.688
n273033	P0ACF0	0	0.75	0.61	0.35	0.461
n273033	Q27274	0	0.8	0.868	0.3	0.81
n273033	Q91WM3	0	0.9	0.856	0.55	0.829
n273069	P0A6Y1	0	0.85	0.974	0.65	0.921
n273069	P47083	0	0.95	0.973	0.5	0.975
n273069	Q91Z31	0	0.85	0.991	0.4	0.931
n273140	O94992	0	0.9	0.92	0.65	0.848
n273140	P0A9E2	0	0.95	0.95	0.7	0.917
n273140	P0AA16	0	0.95	0.979	0.4	0.299
n273140	P0ACH5	0	0.95	0.95	0.7	0.901
n273269	P0ACF0	0	0.75	0.935	0.4	0.657
n273269	P62307	0	0.9	0.97	0.4	0.895
n273296	O95777	0	0.8	0.762	0.5	0.538
n273296	P0A6X7	0	0.85	0.81	0.55	0.881
n273296	P0ACH5	0	0.9	0.925	0.6	0.975
n273296	P49711	0	0.65	0.969	0.3	0.887
n273296	P62307	0	0.8	0.95	0.55	0.953
n273296	P62310	0	0.8	0.937	0.5	0.934
n273329	O95793	1	0.75	0.99	0.2	0.847
n273329	P0AFZ3	0	0.7	0.975	0.5	0.865
n273329	P0C077	0	0.8	0.961	0.55	0.993
n273329	P62310	0	0.8	0.956	0.55	0.854
n273329	P62312	0	0.75	0.981	0.4	0.748
n273329	Q96DI7	0	0.85	0.969	0.4	0.88
n273416	P62312	0	0.85	0.829	0.55	0.356
n273416	Q7TPM0	0	0.9	0.532	0.25	0.858
n273432	P01106	1	0.75	0.928	0.55	0.785
n273432	P0A9E2	0	0.9	0.909	0.55	0.938
n273432	P0C077	0	0.9	0.933	0.5	0.987
n273432	P0CE48	0	0.75	0.936	0.6	0.786
n273432	P10121	0	0.75	0.913	0.55	0.618
n273432	P62316	0	0.85	0.95	0.45	0.901
n273443	P0AA16	0	0.85	0.741	0.5	0.156
n273443	P11633	0	0.9	0.729	0.55	0.944
n273443	P50535	0	0.7	0.811	0.45	0.308
n273443	P62316	0	0.85	0.766	0.35	0.75
n273443	P62317	0	0.85	0.766	0.35	0.75
n273443	Q61164	0	0.75	0.794	0.45	0.497
n273506	P62317	0	0.95	0.972	0.45	0.896
n273513	P10121	0	0.75	0.907	0.45	0.461
n273547	P02828	0	0.75	0.972	0.65	0.955
n273547	P0ACH5	0	0.9	0.946	0.65	0.974
n273547	P13393	0	0.8	0.977	0.55	0.961
n273558	P02930	1	0.8	0.988	0.5	0.772
n273613	Q8K4Z5	0	0.8	0.978	0.45	0.764
n273619	P04637	0	0.7	0.981	0.2	0.639
n273619	P0AFZ3	0	0.6	0.937	0.4	0.783
n273619	P15172	0	0.6	0.924	0.5	0.258
n273619	P15514	0	0.6	0.874	0.45	0.282
n273619	P17133	0	0.7	0.895	0.45	0.951
n273619	P53941	0	0.55	0.94	0.4	0.923
n273619	Q8MXS2	0	0.6	0.965	0.6	0.701
n273643	P05084	0	0.85	0.977	0.55	0.871
n273643	P11938	0	0.75	0.989	0.5	0.841
n273643	P17980	0	0.8	0.924	0.45	0.871
n273643	P19338	0	0.95	0.936	0.45	0.911
n273643	P83876	0	0.85	0.949	0.55	0.91
n273643	Q9BXP5	0	0.8	0.957	0.6	0.823
n273652	P05455	0	0.8	0.543	0.5	0.313
n273652	P0C077	0	0.7	0.822	0.75	0.996
n273652	P19339	0	0.9	0.986	0.5	0.794
n273652	P19474	0	0.9	0.79	0.45	0.885
n273652	P21372	0	0.65	0.93	0.4	0.856
n273652	P83876	0	0.7	0.89	0.7	0.892
n273652	P83877	0	0.7	0.89	0.7	0.892
n273652	Q8NEI3	0	0.75	0.963	0.5	0.302
n273673	P0C0V0	0	1	0.96	0.45	0.605
n273673	P13393	0	0.85	0.968	0.25	0.868
n273673	P21538	0	0.7	0.917	0.65	0.934
n273673	P23394	0	0.85	0.987	0.65	0.838
n273673	P83877	0	0.75	0.916	0.6	0.932
n273673	Q9CQJ4	0	0.9	0.802	0.65	0.748
n273691	P07910	0	0.8	0.73	0.3	0.853
n273691	Q9D600	0	0.8	0.779	0.6	0.486
n273694	P0CE48	0	0.85	0.978	0.5	0.818
n273694	P14210	0	0.65	0.984	0.6	0.825
n273694	P25635	0	0.7	0.993	0.55	0.811
n273694	P26017	0	0.75	0.991	0.55	0.974
n273694	Q8TEQ6	0	0.85	0.995	0.55	0.935
n273699	P10121	0	0.7	0.936	0.65	0.561
n273699	P91240	0	0.6	0.988	0.45	0.892
n273702	P91240	0	0.7	0.984	0.35	0.905
n273704	P08775	0	0.85	0.988	0.65	0.957
n273704	P15172	0	0.85	0.978	0.3	0.558
n273704	P31943	0	0.95	0.981	0.55	0.871
n273704	P97440	0	0.8	0.97	0.45	0.943
n273704	Q8WWY3	0	0.95	0.986	0.45	0.953
n273709	P15514	0	0.85	0.928	0.35	0.53
n273709	P32899	0	0.85	0.961	0.35	0.924
n273709	P33399	0	0.75	0.969	0.55	0.909
n273709	P97440	0	0.65	0.939	0.45	0.919
n273709	Q9H814	0	0.8	0.973	0.45	0.866
n273737	P11938	0	0.75	0.996	0.55	0.93
n273739	P0A6M8	1	0.8	0.94	0.35	0.231
n273739	P35268	0	0.95	0.854	0.3	0.679
n273739	Q8IUX4	0
n273794	P0A6X7	0	0.85	0.765	0.55	0.777
n273794	P17980	0	0.7	0.903	0.65	0.889
n273794	P37108	0	0.85	0.904	0.5	0.936
n273794	P37231	0	0.95	0.933	0.6	0.776
n273794	P38199	0	0.7	0.907	0.5	0.587
n273794	P62307	0	0.85	0.916	0.45	0.857
n273794	Q8K4Z5	0	0.7	0.953	0.3	0.872
n273794	Q9NV31	0	0.75	0.958	0.55	0.898
n273834	P38432	0	0.75	0.994	0.4	0.873
n273834	P62310	0	0.75	0.959	0.6	0.902
n273834	Q8MXS2	0	0.75	0.993	0.55	0.944
n273834	Q96DI7	0	0.7	0.976	0.6	0.925
n273834	Q9NVP2	0	0.8	0.901	0.4	0.818
n273836	P19338	0	0.75	0.897	0.4	0.804
n273836	P40055	0	0.85	0.893	0.6	0.264
n273836	P62312	0	0.6	0.884	0.35	0.425
n273857	P19339	0	0.8	0.998	0.45	0.951
n273857	P40068	0	0.7	0.998	0.4	0.796
n273857	Q9NZI8	0	0.75	0.985	0.5	0.589
n273923	P0A9E2	0	0.9	0.906	0.6	0.973
n273938	P0AA16	0	0.8	0.962	0.25	0.388
n273938	P15514	0	0.85	0.955	0.35	0.461
n273938	P40567	0	0.8	0.977	0.25	0.749
n273938	P62316	0	0.85	0.972	0.3	0.835
n273946	P0ACF0	0	0.85	0.938	0.4	0.726
n273946	P62317	0	0.9	0.977	0.5	0.936
n273947	P0ACF4	1	0.9	0.946	0.35	0.678
n273955	P0ACF8	1	0.8	0.952	0.4	0.672
n273955	P17133	0	0.8	0.94	0.25	0.945
n273955	P43321	0	0.8	0.928	0.6	0.666
n273955	Q9UK45	0	0.6	0.939	0.45	0.879
n274008	P0ACG1	1	0.75	0.971	0.45	0.781
n274008	P43332	0	0.65	0.997	0.7	0.984
n274008	Q99207	0	0.6	0.986	0.5	0.866
n274025	P0ACH5	0	0.85	0.908	0.5	0.937
n274025	P47083	0	0.85	0.908	0.45	0.902
n274025	Q8WWY3	0	0.8	0.962	0.6	0.909
n274037	P0AD96	1	0.85	0.97	0.35	0.489
n274037	P21372	0	0.85	0.979	0.65	0.887
n274038	P0AED5	1	0.8	0.919	0.45	0.475
n274038	P17980	0	0.7	0.887	0.6	0.819
n274040	P0AFZ3	0	0.7	0.97	0.55	0.862
n274040	P21538	0	0.7	0.972	0.7	0.889
n274061	P0AG67	1	0.95	0.773	0.55	0.448
n274076	P0AGD7	1	0.8	0.992	0.5	0.923
n274076	P50535	0	0.8	0.989	0.6	0.795
n274076	Q9BXP5	0	0.8	0.976	0.55	0.851
n274080	P0C077	0	0.75	0.896	0.65	0.997
n274080	P83876	0	0.75	0.934	0.65	0.929
n274101	P0C0V0	0	0.85	0.945	0.3	0.38
n274101	P83877	0	0.65	0.909	0.6	0.857
n274126	P0CE47	1	0.7	0.906	0.55	0.573
n274126	P53905	0	0.75	0.962	0.55	0.754
n274126	Q9D600	0	0.8	0.791	0.6	0.46
n274129	P0CE48	1	0.75	0.953	0.45	0.707
n274129	Q96DI7	0	0.75	0.941	0.4	0.823
n274171	P10121	0	0.85	0.963	0.5	0.635
n274171	Q04500	0	0.9	0.985	0.45	0.93
n274205	P10151	1	0.8	0.892	0.35	0.299
n274205	P91240	0	0.85	0.924	0.45	0.73
n274205	Q04500	0	0.8	0.937	0.6	0.88
n274221	P10155	1	0.9	0.993	0.6	0.942
n274238	P10180	1	0.8	0.965	0.45	0.925
n274238	P21372	0	0.85	0.976	0.65	0.908
n274238	P26017	0	0.8	0.978	0.5	0.955
n274238	P62307	0	0.85	0.966	0.45	0.874
n274238	P97440	0	0.7	0.959	0.45	0.923
n274238	Q9H814	0	0.7	0.982	0.45	0.863
n274266	P11531	1	0.8	0.956	0.5	0.645
n274266	P62310	0	0.85	0.928	0.4	0.863
n274266	Q9Y3B4	0	0.85	0.861	0.45	0.732
n274274	P11632	1	0.8	0.977	0.6	0.992
n274289	P11633	0	0.9	0.941	0.5	0.988
n274289	P62312	0	0.8	0.955	0.5	0.742
n274289	Q06217	0	0.8	0.823	0.6	0.875
n274293	P11938	1	0.7	0.979	0.55	0.735
n274308	P11940	1	0.65	0.995	0.5	0.703
n274314	P13393	0	0.8	0.983	0.45	0.953
n274365	P13445	1	0.85	0.764	0.55	0.479
n274365	P62316	0	0.85	0.768	0.35	0.679
n274365	Q9NV31	0	0.85	0.889	0.4	0.629
n274370	P14210	1	0.75	0.972	0.45	0.874
n274370	P31943	0	0.75	0.967	0.45	0.928
n274370	P62317	0	0.85	0.976	0.3	0.961
n274370	Q06819	0	0.7	0.917	0.4	0.874
n274370	Q9NVP2	0	0.8	0.891	0.45	0.847
n274378	A2VCT9	0	0.8	0.955	0.65	0.62
n274378	Q06819	0	0.7	0.878	0.45	0.824
n274395	A6ZPU3	1	0.75	0.708	0.3	0.639
n274395	Q9BXP5	0	0.7	0.664	0.4	0.729
n274395	Q9NZI8	0	0.85	0.514	0.6	0.341
n274408	B1IVL4	1	0.7	0.932	0.3	0.781
n274431	B1WB49	1	0.75	0.977	0.35	0.955
n274431	P15514	0	0.7	0.961	0.4	0.617
n274431	P26017	0	0.65	0.992	0.5	0.977
n274453	B2WTN8	1	0.8	0.844	0.4	0.778
n274453	P83876	0	0.75	0.858	0.7	0.887
n274453	Q9D600	0	0.65	0.662	0.4	0.461
n274468	B7UR25	1	0.8	0.955	0.55	0.811
n274468	P32899	0	0.65	0.958	0.55	0.939
n274468	P83877	0	0.65	0.934	0.6	0.93
n274468	P91240	0	0.65	0.973	0.5	0.902
n274468	Q08492	0	0.7	0.866	0.55	0.97
n274495	B7ZL34	1	0.75	0.977	0.35	0.672
n274495	P17133	0	0.8	0.96	0.45	0.989
n274495	Q9UK45	0	0.85	0.96	0.5	0.963
n274521	C8TKH6	1	0.75	0.944	0.25	0.746
n274579	C8TVH5	1	0.65	0.906	0.35	0.572
n274583	C8UF15	1	0.75	0.964	0.45	0.882
n274583	P33399	0	0.8	0.954	0.45	0.92
n274583	Q12136	0	0.75	0.943	0.4	0.957
n274583	Q12220	0	0.75	0.985	0.35	0.871
n274583	Q9H814	0	0.8	0.969	0.5	0.901
n274584	D3QQ79	0	0.85	0.93	0.55	0.598
n274584	P17980	0	0.65	0.941	0.4	0.876
n274584	Q12368	0	0.7	0.946	0.55	0.92
n274612	G5EBF5	0	0.75	0.968	0.5	0.573
n274612	P31943	0	0.9	0.992	0.55	0.948
n274612	Q12368	0	0.8	0.985	0.4	0.969
n274612	Q12420	0	0.75	0.996	0.5	0.986
n274612	Q9HCE1	0	0.8	0.994	0.5	0.949
n274625	G5EDI8	1	0.8	0.993	0.5	0.842
n274625	Q12420	0	0.75	0.993	0.6	0.979
n274628	G5EGR6	1	0.7	0.99	0.45	0.58
n274628	P35268	0	0.85	0.95	0.5	0.819
n274638	I6L9I7	1	0.75	0.593	0.75	0.873
n274647	J9JEG3	1	0.8	0.976	0.4	0.826
n274647	P19474	0	0.75	0.937	0.4	0.932
n274647	Q04500	0	0.75	0.977	0.5	0.938
n274658	M1FYN7	0	0.8	0.799	0.25	0.348
n274658	Q9NV31	0	0.75	0.975	0.45	0.788
n274661	O00425	1	0.7	0.919	0.45	0.321
n274661	P32899	0	0.85	0.931	0.5	0.942
n274661	P37108	0	0.85	0.861	0.5	0.962
n274661	Q06787	0	0.75	0.933	0.55	0.927
n274661	Q06819	0	0.7	0.763	0.4	0.845
n274661	Q13148	0	0.8	0.954	0.45	0.872
n274661	Q9NVP2	0	0.75	0.667	0.45	0.747
n274661	Q9VVW5	0	0.8	0.963	0.45	0.861
n274688	O00566	0	0.8	0.983	0.6	0.96
n274688	Q13148	0	0.85	0.994	0.45	0.887
n274689	O08688	1	0.75	0.507	0.55	0.318
n274689	Q04500	0	0.9	0.689	0.45	0.434
n274689	Q08492	0	0.75	0.421	0.3	0.573
n274690	O08848	1	0.95	0.994	0.4	0.806
n274690	Q13435	0	0.85	0.987	0.35	0.904
n274700	O09106	1	0.6	0.974	0.35	0.92
n274700	P21372	0	0.5	0.974	0.55	0.87
n274700	P33399	0	0.8	0.98	0.35	0.88
n274700	Q12136	0	0.6	0.972	0.4	0.905
n274710	O14746	1	0.95	0.977	0.25	0.56
n274719	O14980	1	0.75	0.986	0.45	0.551
n274719	P21538	0	0.75	0.956	0.6	0.848
n274719	P38432	0	0.75	0.983	0.4	0.659
n274719	Q12368	0	0.7	0.948	0.45	0.886
n274719	Q12420	0	0.75	0.986	0.65	0.949
n274723	O15116	1	0.85	0.575	0.45	0.631
n274723	Q9UK45	0	0.7	0.86	0.55	0.905
n274741	O35295	1	0.75	0.879	0.6	0.86
n274741	P23394	0	0.8	0.986	0.65	0.822
n274772	O43172	1	0.8	0.977	0.7	0.957
n274772	Q14764	0	0.7	0.907	0.4	0.446
n274788	O43251	0	0.9	0.99	0.6	0.868
n274788	P23615	0	0.8	0.984	0.6	0.939
n274788	Q13148	0	0.8	0.994	0.55	0.914
n274817	O43447	1	0.75	0.916	0.55	0.581
n274837	O43818	1	0.95	0.989	0.55	0.891
n274837	P37108	0	0.95	0.987	0.65	0.948
n274837	P40055	0	0.85	0.987	0.45	0.609
n274837	Q13435	0	0.75	0.995	0.4	0.931
n274841	A2VCT9	0	0.75	0.934	0.35	0.593
n274841	P37231	0	0.9	0.947	0.6	0.805
n274841	P40068	0	0.75	0.988	0.3	0.671
n274841	Q06819	0	0.7	0.835	0.4	0.813
n274841	Q14493	0	0.85	0.922	0.45	0.949
n274841	Q14764	0	0.7	0.906	0.25	0.504
n274841	Q15233	0	0.8	0.972	0.35	0.922
n274841	Q9V3W7	0	0.8	0.938	0.35	0.916
n274875	A6ZPU3	1	0.7	0.861	0.3	0.713
n274878	B1IVL4	1	0.9	0.95	0.5	0.851
n274878	Q15459	0	0.85	0.978	0.65	0.86
n274880	B1WB49	1	0.75	0.936	0.45	0.859
n274880	P26017	0	0.85	0.974	0.4	0.884
n274880	Q15459	0	0.85	0.968	0.35	0.826
n274891	B2WTN8	1	0.95	0.912	0.5	0.88
n274917	B7UR25	1	0.9	0.879	0.35	0.445
n274929	B7ZL34	0	0.75	0.888	0.35	0.534
n274929	P40567	0	0.7	0.909	0.3	0.808
n274929	Q08492	0	0.75	0.794	0.55	0.966
n274932	C8TKH6	1	0.8	0.847	0.4	0.718
n274943	C8TVH5	1	0.65	0.911	0.25	0.632
n274943	O75940	0	0.8	0.862	0.45	0.71
n274943	P41230	0	0.75	0.98	0.6	0.75
n274943	Q49AS9	0	0.85	0.957	0.55	0.488
n274947	C8UF15	1	0.75	0.971	0.4	0.796
n274956	D3QQ79	0	0.85	0.969	0.5	0.584
n274956	Q9Y3B4	0	0.95	0.966	0.5	0.72
n274997	G5EBF5	1	0.85	0.792	0.45	0.345
n274997	P40055	0	0.8	0.965	0.5	0.63
n274997	Q12368	0	0.8	0.94	0.35	0.901
n274998	G5EDI8	1	0.8	0.993	0.55	0.84
n274998	Q12420	0	0.8	0.994	0.7	0.981
n274998	Q61164	0	0.75	0.982	0.45	0.818
n275006	G5EGR6	1	0.6	0.954	0.4	0.624
n275006	O94992	0	0.85	0.862	0.55	0.752
n275018	I6L9I7	1	0.8	0.763	0.7	0.796
n275029	J9JEG3	1	0.8	0.938	0.6	0.638
n275029	O95777	0	0.85	0.541	0.45	0.188
n275029	P40204	0	0.95	0.882	0.6	0.902
n275043	M1FYN7	0	0.8	0.84	0.25	0.508
n275043	P47083	0	0.85	0.924	0.4	0.952
n275050	O00425	1	0.65	0.962	0.45	0.434
n275050	O96828	0	0.7	0.903	0.45	0.941
n275050	P32899	0	0.8	0.952	0.55	0.958
n275050	P40565	0	0.75	0.838	0.55	0.903
n275050	Q13127	0	0.6	0.963	0.5	0.711
n275050	Q5F2E7	0	0.75	0.991	0.5	0.971
n275050	Q8CCF0	0	0.75	0.973	0.55	0.983
n275050	Q8IUX4	0
n275061	A2VCT9	0	0.8	0.984	0.6	0.702
n275061	P40567	0	0.8	0.98	0.4	0.838
n275061	Q8K4Z5	0	0.75	0.989	0.4	0.913
n275062	A6ZPU3	1	0.9	0.983	0.3	0.792
n275066	B1IVL4	1	0.75	0.946	0.5	0.908
n275066	Q61164	0	0.75	0.97	0.5	0.822
n275068	B1WB49	1	0.65	0.965	0.25	0.938
n275068	O09106	0	0.8	0.964	0.5	0.975
n275068	P33399	0	0.75	0.96	0.55	0.909
n275068	P41696	0	0.7	0.98	0.7	0.855
n275068	P49711	0	0.6	0.96	0.45	0.759
n275068	Q61164	0	0.65	0.957	0.5	0.782
n275068	Q8NEI3	0	0.8	0.98	0.5	0.546
n275068	Q8TEQ6	0	0.7	0.986	0.65	0.898
n275076	B2WTN8	1	0.8	0.472	0.5	0.458
n275076	P42184	0	0.65	0.681	0.35	0.267
n275076	Q8WWY3	0	0.7	0.846	0.55	0.919
n275106	B7UR25	1	0.7	0.98	0.5	0.781
n275113	B7ZL34	0	0.7	0.97	0.3	0.569
n275113	O15116	0	0.85	0.844	0.55	0.812
n275140	C8TKH6	1	0.85	0.946	0.25	0.535
n275140	P02828	0	0.85	0.93	0.45	0.839
n275140	P35268	0	0.95	0.943	0.25	0.791
n275144	C8TVH5	1	0.75	0.962	0.35	0.804
n275144	P43332	0	0.85	0.998	0.7	0.989
n275144	P50535	0	0.8	0.991	0.55	0.831
n275144	Q14764	0	0.8	0.959	0.45	0.621
n275144	Q6IBM8	0	0.7	0.991	0.35	0.795
n275144	Q96DI7	0	0.7	0.976	0.4	0.921
n275153	C8UF15	1	0.8	0.992	0.35	0.87
n275153	O43251	0	0.9	0.99	0.45	0.778
n275154	D3QQ79	1	0.85	0.78	0.5	0.364
n275154	P04637	0	0.9	0.942	0.25	0.597
n275156	G5EBF5	0	0.85	0.895	0.55	0.464
n275156	P37108	0	0.85	0.973	0.55	0.979
n275163	G5EDI8	1	0.75	0.989	0.55	0.819
n275171	G5EGR6	1	0.55	0.75	0.2	0.101
n275218	I6L9I7	1	0.7	0.903	0.75	0.882
n275239	J9JEG3	1	0.8	0.97	0.5	0.852
n275239	P07910	0	0.9	0.839	0.3	0.92
n275239	P49711	0	0.65	0.96	0.25	0.804
n275239	P53905	0	0.8	0.977	0.55	0.874
n275239	Q15459	0	0.8	0.967	0.5	0.917
n275239	Q9BXP5	0	0.65	0.942	0.6	0.868
n275254	M1FYN7	0	0.85	0.762	0.4	0.448
n275266	P38432	0	0.8	0.818	0.35	0.552
n275272	O00566	0	0.9	0.97	0.55	0.889
n275272	O75643	0	0.9	0.989	0.4	0.458
n275272	P08621	0	0.9	0.972	0.5	0.954
n275272	Q9H814	0	0.9	0.986	0.45	0.768
n275290	P08775	0	0.9	0.971	0.5	0.879
n275290	Q9HCE1	0	0.75	0.969	0.4	0.642
n275316	P60484	0	0.7	0.973	0.7	0.75
n275316	Q8CCF0	0	0.85	0.975	0.65	0.971
n275316	Q9JKF1	0	0.75	0.982	0.35	0.395
n275328	P40055	0	0.75	0.99	0.65	0.745
n275328	Q9NV31	0	0.75	0.986	0.4	0.919
n275335	O15116	0	0.95	0.948	0.45	0.869
n275335	P40068	0	0.8	0.996	0.35	0.855
n275335	Q9NVP2	0	0.85	0.944	0.5	0.808
n275335	Q9NZI8	0	0.9	0.984	0.6	0.754
n275336	O94992	0	0.85	0.925	0.6	0.908
n275361	O43251	0	0.9	0.986	0.5	0.873
n275361	O95777	0	0.8	0.833	0.45	0.434
n275361	P0A6X7	0	0.8	0.89	0.5	0.855
n275361	P53905	0	0.75	0.987	0.55	0.893
n275361	Q8K4Z5	0	0.7	0.985	0.5	0.944
n275361	Q9UK45	0	0.75	0.971	0.45	0.964
n275407	Q8K4Z5	0	0.8	0.982	0.65	0.816
n275447	P40567	0	0.85	0.967	0.3	0.748
n275447	Q9V3W7	0	0.8	0.982	0.5	0.899
n275449	O60341	0	0.75	0.988	0.6	0.925
n275449	P0A9E2	0	0.95	0.952	0.7	0.968
n275449	Q60795	0	0.8	0.972	0.5	0.908
n275449	Q8NEI3	0	0.85	0.99	0.5	0.807
n275449	Q9V4Q8	0	0.85	0.964	0.45	0.972
n275449	Q9VVW5	0	0.75	0.99	0.4	0.942
n275454	P0AA16	0	0.85	0.873	0.35	0.403
n275463	P62307	0	1	0.849	0.35	0.586
n275479	P42184	0	0.9	0.982	0.45	0.71
n275479	P62310	0	0.9	0.953	0.65	0.863
n275503	P62312	0	0.8	0.967	0.5	0.804
n275503	Q8TEQ6	0	0.8	0.995	0.55	0.94
n275503	Q9Y3B4	0	0.75	0.894	0.4	0.783
n275503	Q9Y4Y9	0	0.8	0.864	0.6	0.867
n275534	P02828	0	0.75	0.952	0.3	0.832
n275534	P0ACH5	0	0.95	0.924	0.65	0.887
n275534	P43321	0	0.8	0.947	0.6	0.731
n275550	P62316	0	0.85	0.988	0.3	0.942
n275559	A2VCT9	0	0.85	0.965	0.6	0.718
n275559	P62317	0	0.9	0.98	0.35	0.946
n275609	B7ZL34	0	0.7	0.965	0.3	0.486
n275609	P04637	0	0.8	0.991	0.2	0.854
n275609	P0AFZ3	0	0.7	0.96	0.4	0.899
n275609	P47083	0	0.8	0.933	0.45	0.954
n275648	D3QQ79	0	0.7	0.89	0.7	0.649
n275648	O94992	0	0.75	0.832	0.55	0.914
n275648	P05455	0	0.7	0.799	0.5	0.581
n275648	P0C077	0	0.75	0.919	0.6	0.996
n275690	G5EBF5	0	0.85	0.809	0.35	0.131
n275690	M1FYN7	0	0.75	0.808	0.25	0.324
n275690	O95777	0	0.75	0.734	0.4	0.137
n275690	P07910	0	0.9	0.855	0.3	0.674
n275690	P62307	0	0.75	0.947	0.4	0.732
n275695	O00566	0	0.8	0.937	0.5	0.823
n275695	P0CE48	0	0.8	0.955	0.45	0.402
n275695	P62310	0	0.85	0.906	0.6	0.681
n275695	Q96DI7	0	0.85	0.921	0.45	0.661
n275701	P62312	0	0.7	0.861	0.45	0.51
n275711	P83876	0	0.65	0.905	0.55	0.926
n275712	P83877	0	0.7	0.829	0.6	0.591
n275713	O15116	0	0.8	0.802	0.5	0.663
n275713	P62317	0	0.85	0.948	0.35	0.878
n275755	P11633	0	0.95	0.962	0.5	0.969
n275760	O43251	0	0.9	0.989	0.6	0.846
n275760	O60341	0	0.75	0.994	0.45	0.875
n275760	P11938	0	0.6	0.996	0.55	0.914
n275760	P91240	0	0.6	0.991	0.35	0.926
n275760	Q99207	0	0.55	0.99	0.55	0.882
n275777	O75494	0	0.75	0.901	0.35	0.826
n275777	P02828	0	0.75	0.908	0.4	0.886
n275777	Q99207	0	0.65	0.953	0.45	0.752
n275785	P13393	0	0.85	0.987	0.35	0.867
n275785	P97440	0	0.65	0.965	0.45	0.899
n275811	P0A6X7	0	0.85	0.714	0.4	0.709
n275833	P04637	0	0.9	0.669	0.15	0.208
n275833	Q8K4Z5	0	0.8	0.419	0.4	0.287
n275837	Q8MXS2	0	0.85	0.959	0.55	0.847
n275845	Q9BXP5	0	0.55	0.761	0.55	0.817
n275858	O94992	0	0.95	0.727	0.55	0.832
n275858	O95777	0	0.85	0.512	0.5	0.202
n275858	P0A9E2	0	0.9	0.817	0.5	0.899
n275858	P83876	0	0.85	0.781	0.5	0.858
n275858	Q9BXP5	0	0.75	0.862	0.45	0.817
n275861	P0AA16	0	0.9	0.951	0.4	0.307
n275861	P15514	0	0.85	0.938	0.4	0.43
n275861	P83877	0	0.65	0.938	0.55	0.873
n275907	P07910	0	0.75	0.732	0.35	0.808
n275917	Q9D600	0	0.65	0.72	0.4	0.587
n275947	P04637	0	0.8	0.969	0.4	0.809
n275947	P17133	0	0.85	0.818	0.6	0.969
n276009	P08621	0	0.7	0.954	0.6	0.978
n276009	P91240	0	0.65	0.978	0.25	0.852
n276037	P05455	0	0.85	0.866	0.45	0.658
n276037	P07910	0	0.85	0.893	0.4	0.879
n276037	P97440	0	0.75	0.949	0.45	0.921
n276037	Q8WWY3	0	0.9	0.974	0.45	0.934
n276037	Q9H814	0	0.8	0.98	0.4	0.864
n276044	P08621	0	0.9	0.869	0.45	0.911
n276044	P0AFZ3	0	0.85	0.848	0.4	0.595
n276061	P19338	0	0.95	0.973	0.25	0.865
n276093	P19339	0	0.85	0.974	0.4	0.89
n276105	P0C077	0	0.8	0.938	0.65	0.996
n276118	P0C0V0	0	0.95	0.975	0.4	0.477
n276118	P19474	0	1	0.907	0.45	0.908
n276123	P0A6X7	0	0.85	0.865	0.5	0.76
n276123	P62307	0	0.85	0.961	0.3	0.854
n276123	Q9NV31	0	0.65	0.978	0.45	0.863
n276124	P0A9E2	0	0.85	0.933	0.5	0.906
n276124	P0AA16	0	0.8	0.95	0.25	0.466
n276124	P62310	0	0.75	0.93	0.4	0.805
n276124	Q9NV31	0	0.8	0.977	0.45	0.821
n276124	Q9NVP2	0	0.8	0.879	0.45	0.613
n276126	P10121	0	0.9	0.677	0.45	0.239
n276126	P62312	0	0.85	0.871	0.4	0.511
n276126	Q96DI7	0	0.85	0.744	0.4	0.676
n276126	Q9NVP2	0	0.9	0.561	0.45	0.445
n276179	P0A9E2	0	1	0.918	0.6	0.969
n276179	P0ACH5	0	0.95	0.948	0.65	0.953
n276179	P0AED5	0	0.75	0.976	0.35	0.831
n276179	P0AFZ3	0	0.65	0.973	0.5	0.948
n276179	P62315	0	0.75	0.926	0.55	0.957
n276179	Q03782	0	0.85	0.994	0.65	0.966
n276179	Q9NZI8	0	0.85	0.976	0.5	0.565
n276198	P0AA16	0	0.9	0.957	0.3	0.209
n276198	P0C077	0	0.7	0.923	0.6	0.988
n276198	P0C0V0	0	0.95	0.969	0.35	0.367
n276198	P21372	0	0.75	0.97	0.5	0.791
n276198	P62316	0	0.75	0.966	0.3	0.827
n276216	P0ACF0	0	0.6	0.955	0.4	0.646
n276216	P0CE48	0	0.75	0.982	0.5	0.787
n276216	P62317	0	0.75	0.986	0.55	0.931
n276224	P10121	0	0.8	0.74	0.5	0.585
n276224	P21538	0	0.85	0.874	0.45	0.877
n276235	P11633	0	0.9	0.968	0.6	0.985
n276235	Q9UK45	0	0.75	0.971	0.6	0.954
n276251	Q04500	0	0.9	0.949	0.6	0.839
n276251	Q9UK45	0	0.85	0.915	0.55	0.915
n276259	P11633	0	0.9	0.965	0.6	0.986
n276259	P13393	0	0.9	0.988	0.5	0.919
n276259	P23615	0	0.75	0.978	0.5	0.909
n276268	P0AFZ3	0	0.7	0.953	0.45	0.864
n276268	P11938	0	0.7	0.992	0.5	0.833
n276268	P13393	0	0.85	0.971	0.3	0.879
n276268	P14210	0	0.8	0.966	0.6	0.704
n276268	Q9UPQ9	0	0.85	0.988	0.35	0.673
n276276	Q9V3W7	0	0.85	0.972	0.55	0.881
n276297	P0C077	0	0.7	0.942	0.55	0.994
n276297	P15514	0	0.75	0.958	0.5	0.709
n276297	P83876	0	0.7	0.955	0.55	0.934
n276297	Q9BXP5	0	0.6	0.954	0.65	0.858
n276298	P0C0V0	0	0.85	0.986	0.5	0.796
n276298	P15514	0	0.6	0.953	0.5	0.682
n276298	P17133	0	0.7	0.965	0.7	0.994
n276298	P17980	0	0.65	0.954	0.5	0.946
n276298	P26017	0	0.7	0.99	0.55	0.983
n276298	P83877	0	0.7	0.96	0.7	0.954
n276298	Q9V4Q8	0	0.7	0.946	0.65	0.979
n276318	P19338	0	0.95	0.958	0.5	0.919
n276318	Q9D600	0	0.85	0.943	0.55	0.699
n276326	P10121	0	0.85	0.793	0.3	0.304
n276326	P17133	0	0.85	0.824	0.4	0.932
n276326	Q06819	0	0.65	0.68	0.4	0.541
n276378	P21372	0	0.75	0.948	0.55	0.902
n276378	P91240	0	0.7	0.955	0.35	0.884
n276378	Q04500	0	0.75	0.965	0.4	0.932
n276396	P21538	0	0.9	0.93	0.45	0.93
n276396	P97440	0	0.7	0.909	0.4	0.938
n276401	Q9H814	0	0.9	0.945	0.4	0.778
n276401	Q9Y3B4	0	0.9	0.846	0.55	0.656
n276405	P31943	0	0.8	0.855	0.35	0.84
n276461	Q12136	0	0.75	0.758	0.45	0.497
n276517	P14210	0	0.8	0.957	0.5	0.727
n276517	P26017	0	0.9	0.973	0.5	0.956
n276517	P32899	0	0.9	0.957	0.45	0.93
n276517	Q06787	0	0.9	0.955	0.55	0.907
n276517	Q12368	0	0.85	0.934	0.45	0.919
n276517	Q9NV31	0	0.8	0.963	0.55	0.887
n276537	A2VCT9	0	0.85	0.842	0.55	0.36
n276537	Q06819	0	0.8	0.735	0.4	0.568
n276537	Q9NVP2	0	0.85	0.705	0.6	0.42
n276562	A2VCT9	0	0.85	0.95	0.5	0.785
n276562	A6ZPU3	0	0.8	0.975	0.3	0.9
n276562	P32581	0	0.8	0.988	0.5	0.874
n276562	P32899	0	0.85	0.958	0.4	0.961
n276562	Q07350	0	0.7	0.898	0.6	0.758
n276562	Q12460	0	0.85	0.977	0.45	0.965
n276573	P33399	0	0.85	0.935	0.4	0.778
n276573	Q9NZI8	0	0.9	0.794	0.45	0.236
n276574	P15514	0	0.75	0.903	0.3	0.292
n276574	P21372	0	0.9	0.962	0.7	0.732
n276574	P33399	0	0.8	0.965	0.45	0.765
n276574	P35268	0	0.85	0.916	0.5	0.782
n276591	P21538	0	0.85	0.927	0.65	0.653
n276591	P33750	0	0.85	0.976	0.55	0.739
n276591	P37108	0	1	0.948	0.5	0.854
n276607	P17133	0	0.65	0.958	0.4	0.983
n276607	Q13148	0	0.75	0.982	0.35	0.906
n276608	Q9UK45	0	0.75	0.799	0.45	0.842
n276635	P38432	0	0.7	0.993	0.45	0.854
n276635	Q13435	0	0.75	0.992	0.55	0.971
n276658	P23615	0	0.85	0.756	0.45	0.704
n276658	P38882	0	0.8	0.721	0.65	0.812
n276658	Q12136	0	0.85	0.795	0.45	0.86
n276675	D3QQ79	0	0.8	0.636	0.6	0.586
n276675	P17980	0	0.8	0.799	0.55	0.884
n276675	P40055	0	0.9	0.94	0.55	0.572
n276675	Q12220	0	0.85	0.962	0.35	0.829
n276679	D3QQ79	0	0.75	0.834	0.6	0.595
n276679	P37108	0	0.9	0.92	0.75	0.953
[truncated: 8,414 more rows]
